# Supplementary material for: Fatty Acid Biosynthesis Pathways in Methylomicrobium buryatense 5G(B1)
Source: Front Microbiol. 2017 Jan 10;7:2167. doi: 10.3389/fmicb.2016.02167 (PMC5222806; doi:10.3389/fmicb.2016.02167)
Supplement: Supplementary file 1 [file DataSheet1.XLSX]

## Sheet: Sheet1
Synonym	Product	Expression AP18	Expression AP18+pAWP78	Expression AP18::farE	Expression AP18ΔfarE	qValue AP18 vs AP18ΔfarE	qValue AP18+pAWP78 vs AP18::farE	Fold change AP18 vs AP18ΔfarE	Fold change AP18+pAWP78 vs AP18::farE
METBU_RS0100005	3-deoxy-D-manno-octulosonic acid transferase	17	14	31	13	1	1	0.764706	2.21429
METBU_RS0100010	DNA-binding protein	151	142	191	128	0.112561	0.148904	0.847682	1.34507
METBU_RS0100015	hypothetical protein	121	106	110	87	0.181755	0.604576	0.719008	1.03774
METBU_RS0100020	membrane protein	48	42	65	42	0.0593881	0.0178298	0.875	1.54762
METBU_RS0100025	hypothetical protein	49	32	44	20	0.493143	0.329478	0.408163	1.375
METBU_RS0100030	alpha/beta hydrolase	36	31	27	26	0.214997	1	0.722222	0.870968
METBU_RS0100035	hypothetical protein	518	748	241	461	0.102629	0.018818	0.889961	0.322193
METBU_RS0100040	RNA chaperone Hfq	4306	4797	3159	6184	0.00560471	0.418553	1.43614	0.658537
METBU_RS0100045	GTPase HflX	219	149	322	377	0.00011367	8.32187e-09	1.72146	2.16107
METBU_RS0100055	membrane protein	469	240	590	145	0.67617	1.91686e-11	0.309168	2.45833
METBU_RS0100060	membrane protease HflC	1075	682	1114	662	0.372155	0.00253322	0.615814	1.63343
METBU_RS0100065	ATP phosphoribosyltransferase regulatory subunit	81	31	167	57	0.149795	5.82151e-34	0.703704	5.3871
METBU_RS0100070	adenylosuccinate synthetase	102	65	167	37	0.513737	6.00757e-09	0.362745	2.56923
METBU_RS0100080	membrane fusion protein of tripartite multidrug resistance system	11	12	45	4	1	2.76996e-07	0.363636	3.75
METBU_RS0100085	RND transporter	18	29	56	15	1	0.00128014	0.833333	1.93103
METBU_RS0100090	transporter	55	107	137	90	1.8674e-05	0.00800176	1.63636	1.28037
METBU_RS0100095	hypothetical protein	121	209	218	242	1.83831e-07	0.032671	2	1.04306
METBU_RS0100100	hypothetical protein	45	75	23	48	0.0134618	0.000762142	1.06667	0.306667
METBU_RS0100105	hypothetical protein	7	7	5	4	1	1	0.571429	0.714286
METBU_RS0100110	hypothetical protein	28	35	15	6	0.267537	0.00697653	0.214286	0.428571
METBU_RS0100115	hypothetical protein	13	18	9	36	1	0.0311614	2.76923	0.5
METBU_RS0100120	hypothetical protein	56	85	37	29	0.313341	0.208049	0.517857	0.435294
METBU_RS0100135	trigger factor	116	57	393	222	6.13753e-07	7.79646e-83	1.91379	6.89474
METBU_RS0100140	Clp protease ClpP	236	205	306	148	0.237664	0.00326212	0.627119	1.49268
METBU_RS0100145	ATP-dependent Clp protease ATP-binding subunit ClpX	625	717	787	447	0.245188	0.0650985	0.7152	1.09763
METBU_RS0100150	peptidase	264	283	242	351	0.00656121	0.19675	1.32955	0.855124
METBU_RS0100155	transcriptional regulator	4145	7639	3240	5966	0.00336507	0.766774	1.43932	0.424139
METBU_RS0100170	peptidyl-prolyl cis-trans isomerase	159	138	233	129	0.148063	1.73628e-05	0.811321	1.68841
METBU_RS0100175	enoyl-ACP reductase	389	431	211	238	0.310791	0.723492	0.611825	0.489559
METBU_RS0100180	peptide ABC transporter substrate-binding protein	30	26	24	26	0.0629377	0.707203	0.866667	0.923077
METBU_RS0100185	peptide ABC transporter permease	56	49	36	25	0.390487	1	0.446429	0.734694
METBU_RS0100190	peptide ABC transporter permease	63	41	43	32	0.314383	0.409945	0.507937	1.04878
METBU_RS0100195	microcin C ABC transporter ATP-binding protein YejF	43	33	34	28	0.180861	0.446021	0.651163	1.0303
METBU_RS0100200	hypothetical protein	70	68	99	187	4.06885e-14	0.00731985	2.67143	1.45588
METBU_RS0100205	type 11 methyltransferase	45	48	56	82	5.61857e-05	0.367115	1.82222	1.16667
METBU_RS0100210	RNaseH ribonuclease	30	12	34	29	0.181367	0.0323832	0.966667	2.83333
METBU_RS0100215	hypothetical protein	41	29	49	33	0.110073	0.00101724	0.804878	1.68966
METBU_RS0100220	carboxylesterase	66	71	58	131	3.0813e-07	1	1.98485	0.816901
METBU_RS0100225	DNA polymerase III subunit epsilon	68	74	76	67	0.0368308	0.449238	0.985294	1.02703
METBU_RS0100230	RNA helicase	87	29	153	90	0.0246236	1.06743e-37	1.03448	5.27586
METBU_RS0100240	hypothetical protein	59	91	43	94	5.98291e-05	0.306624	1.59322	0.472527
METBU_RS0100250	hypothetical protein	125	174	99	170	0.00261122	0.493367	1.36	0.568966
METBU_RS0100255	hypothetical protein	32	14	34	92	5.09184e-11	0.0339315	2.875	2.42857
METBU_RS0100260	hypothetical protein	78	87	57	166	2.99021e-09	0.993917	2.12821	0.655172
METBU_RS0100265	peptidase S1	42	47	33	52	0.0100121	0.90076	1.2381	0.702128
METBU_RS0100280	sugar transferase	60	40	60	35	0.236711	0.0233073	0.583333	1.5
METBU_RS0100285	UDP-galactose-4-epimerase	87	95	93	61	0.15356	0.307009	0.701149	0.978947
METBU_RS0100290	adenylylsulfate kinase	32	32	29	45	0.0103666	1	1.40625	0.90625
METBU_RS0100295	acetyltransferase	23	13	19	28	0.0301579	1	1.21739	1.46154
METBU_RS0100300	mannose-1-phosphate guanyltransferase	159	169	116	119	0.163798	0.720638	0.748428	0.686391
METBU_RS0100305	hypothetical protein	0	0	1	3	1	1	#DIV/0!	#DIV/0!
METBU_RS0100310	UTP--glucose-1-phosphate uridylyltransferase	184	241	159	130	0.164213	0.873992	0.706522	0.659751
METBU_RS0100320	hypothetical protein	11	8	11	10	1	1	0.909091	1.375
METBU_RS0100325	histidine kinase	154	140	136	103	0.16314	0.47082	0.668831	0.971429
METBU_RS0100330	two-component system response regulator	40	47	27	37	0.0464791	0.621909	0.925	0.574468
METBU_RS0100340	hypothetical protein	1	5	6	1	1	1	1	1.2
METBU_RS0100345	branched-chain amino acid ABC transporter substrate-binding protein	4	14	9	25	1	1	6.25	0.642857
METBU_RS0100350	hypothetical protein	10	12	8	13	1	1	1.3	0.666667
METBU_RS0100355	amino acid ABC transporter permease	16	18	16	19	1	1	1.1875	0.888889
METBU_RS0100360	urea ABC transporter ATP-binding protein	33	19	68	29	0.126192	2.41726e-07	0.878788	3.57895
METBU_RS0100365	urea ABC transporter ATP-binding protein	36	10	60	20	0.382812	4.41287e-14	0.555556	6
METBU_RS0100370	hypothetical protein	57	40	96	48	0.10543	0.000292019	0.842105	2.4
METBU_RS0100375	urease accessory protein UreD	47	23	108	74	0.000227875	1.01317e-14	1.57447	4.69565
METBU_RS0100380	urease subunit gamma	44	43	116	35	0.283579	0.00195786	0.795455	2.69767
METBU_RS0100385	urease subunit beta	49	16	104	30	0.39396	1.34497e-12	0.612245	6.5
METBU_RS0100390	urease subunit alpha	55	26	74	35	0.19626	9.94723e-09	0.636364	2.84615
METBU_RS0100395	urease accessory protein UreE	37	8	59	19	0.481621	5.64482e-14	0.513514	7.375
METBU_RS0100400	urease accessory protein UreF	32	9	61	14	0.505096	2.18793e-15	0.4375	6.77778
METBU_RS0100405	urease accessory protein UreG	61	51	82	25	0.46891	0.0382149	0.409836	1.60784
METBU_RS0100410	adenylosuccinate lyase	34	23	54	17	0.351535	0.000159278	0.5	2.34783
METBU_RS0100415	tRNA (5-methylaminomethyl-2-thiouridylate)-methyltransferase	28	19	39	37	0.00692737	0.0123263	1.32143	2.05263
METBU_RS0100420	NUDIX hydrolase	16	6	28	58	1	1	3.625	4.66667
METBU_RS0100425	ATP-dependent Clp protease ClpS	206	136	181	202	0.0277747	0.113315	0.980583	1.33088
METBU_RS0100430	ATP-dependent Clp protease ATP-binding subunit ClpA	468	393	320	248	0.450267	0.213573	0.529915	0.814249
METBU_RS0100435	translation initiation factor IF-1	244	287	204	561	1.66279e-10	1	2.29918	0.710801
METBU_RS0100440	hypothetical protein	63	168	98	115	0.00343582	0.367115	1.8254	0.583333
METBU_RS0100450	hypothetical protein	16	63	38	61	1	0.222263	3.8125	0.603175
METBU_RS0100455	hypothetical protein	29	34	20	25	0.257271	0.236974	0.862069	0.588235
METBU_RS0100460	hypothetical protein	44	65	43	13	0.772968	0.586323	0.295455	0.661538
METBU_RS0100465	hypothetical protein	49	68	42	7	0.00304033	0.354258	0.142857	0.617647
METBU_RS0100470	hypothetical protein	55	84	41	6	0.000181303	0.0883994	0.109091	0.488095
METBU_RS0100475	transporter	34	64	45	21	0.464368	0.606917	0.617647	0.703125
METBU_RS0100480	hypothetical protein	12	11	5	8	1	1	0.666667	0.454545
METBU_RS0100485	photosystem reaction center subunit H	22	35	17	8	1	0.139053	0.363636	0.485714
METBU_RS0100490	hypothetical protein	5	7	9	18	1	1	3.6	1.28571
METBU_RS0100495	phosphoketolase	23	18	19	15	0.198149	0.554161	0.652174	1.05556
METBU_RS0100500	hypothetical protein	18	37	19	3	1	0.122106	0.166667	0.513514
METBU_RS0100505	transporter	16	27	25	4	1	1	0.25	0.925926
METBU_RS0100510	hemerythrin	6	9	15	11	1	1	1.83333	1.66667
METBU_RS0100515	hypothetical protein	61	191	57	156	7.80193e-07	0.000102232	2.55738	0.298429
METBU_RS0100525	catalase	12	22	15	24	1	0.916733	2	0.681818
METBU_RS0100530	hypothetical protein	9	5	11	32	1	1	3.55556	2.2
METBU_RS0100535	hypothetical protein	29	33	36	33	0.0289138	0.459245	1.13793	1.09091
METBU_RS0100545	hypothetical protein	15	10	9	12	1	1	0.8	0.9
METBU_RS0100550	lipoprotein	71	98	37	158	2.5546e-08	0.00630215	2.22535	0.377551
METBU_RS0100555	hypothetical protein	103	148	65	55	0.338189	0.0741992	0.533981	0.439189
METBU_RS0100565	hypothetical protein	21	25	41	53	7.71165e-09	0.0594787	2.52381	1.64
METBU_RS0100570	hypothetical protein	14	27	18	20	1	0.459198	1.42857	0.666667
METBU_RS0100575	hypothetical protein	9	10	6	9	1	1	1	0.6
METBU_RS0100595	hypothetical protein	7	9	7	8	1	1	1.14286	0.777778
METBU_RS0100600	hypothetical protein	9	7	13	14	1	1	1.55556	1.85714
METBU_RS0100610	hypothetical protein	176	251	182	113	0.18558	1	0.642045	0.7251
METBU_RS0100615	hypothetical protein	79	132	68	46	0.285509	0.341513	0.582278	0.515152
METBU_RS0100620	transporter	34	66	49	2	2.28539e-11	0.874148	0.0588235	0.742424
METBU_RS0100625	membrane protein	9	24	10	33	1	0.0290131	3.66667	0.416667
METBU_RS0100630	hypothetical protein	10	44	13	23	1	5.0816e-06	2.3	0.295455
METBU_RS0100635	hypothetical protein	6	11	9	21	1	1	3.5	0.818182
METBU_RS0100640	flagellar motor protein MotB	18	38	19	36	1	0.183625	2	0.5
METBU_RS0100650	hypothetical protein	56	142	103	86	0.000687931	1	1.53571	0.725352
METBU_RS0100655	hypothetical protein	43	87	83	79	3.65649e-06	0.38773	1.83721	0.954023
METBU_RS0100670	diguanylate cyclase	11	18	26	24	1	0.0632416	2.18182	1.44444
METBU_RS0100675	alpha-glucan phosphorylase	97	123	51	70	0.149804	0.285554	0.721649	0.414634
METBU_RS0100685	hypothetical protein	27	21	24	53	6.27247e-07	0.372117	1.96296	1.14286
METBU_RS0100695	hypothetical protein	92	92	80	44	0.341249	0.774175	0.478261	0.869565
METBU_RS0100700	hypothetical protein	29	30	44	16	0.357771	0.0961448	0.551724	1.46667
METBU_RS0100705	stress response protein CsbD-like	17	18	20	4	1	0.835905	0.235294	1.11111
METBU_RS0100710	general stress protein CsbD	18	20	44	29	1	0.162294	1.61111	2.2
METBU_RS0100715	hypothetical protein	0	0	0	0	1	1	#DIV/0!	#DIV/0!
METBU_RS0100725	chloroperoxidase	4	8	11	1	1	1	0.25	1.375
METBU_RS0100730	histidine kinase	84	100	78	167	3.1253e-07	1	1.9881	0.78
METBU_RS0100735	Crp/Fnr family transcriptional regulator	2	6	8	27	1	1	13.5	1.33333
METBU_RS0100740	Crp/Fnr family transcriptional regulator	25	49	60	212	4.58273e-129	0.24752	8.48	1.22449
METBU_RS0100745	squalene--hopene cyclase	5	9	6	14	1	1	2.8	0.666667
METBU_RS0100750	glycosyl transferase family 2	23	26	14	8	1	0.159934	0.347826	0.538462
METBU_RS0100760	lipid A biosynthesis acyltransferase	3	3	2	1	1	1	0.333333	0.666667
METBU_RS0100765	hypothetical protein	10	0	2	6	1	1	0.6	#DIV/0!
METBU_RS0100770	hypothetical protein	5	5	3	14	1	1	2.8	0.6
METBU_RS0100775	hypothetical protein	27	17	15	19	0.505315	1	0.703704	0.882353
METBU_RS0100780	hypothetical protein	25	60	28	42	0.00209655	0.0812421	1.68	0.466667
METBU_RS0100785	hypothetical protein	21	37	13	22	0.21828	0.000407101	1.04762	0.351351
METBU_RS0100810	hypothetical protein	48	66	44	29	0.504234	0.376531	0.604167	0.666667
METBU_RS0100815	cytochrome C biogenesis protein CcmA	52	43	65	115	1.23173e-07	0.120463	2.21154	1.51163
METBU_RS0100820	Heme exporter protein B	26	22	42	30	0.0541233	0.0581565	1.15385	1.90909
METBU_RS0100825	heme ABC transporter permease	32	34	50	52	0.0010698	0.172903	1.625	1.47059
METBU_RS0100830	hemagglutination activity protein	41	29	66	24	0.567647	0.161256	0.585366	2.27586
METBU_RS0100835	cytochrome C biogenesis protein CcmE	124	140	119	142	0.00834523	0.840936	1.14516	0.85
METBU_RS0100840	heme lyase subunit CcmF	118	131	113	170	0.001327	0.172673	1.44068	0.862595
METBU_RS0100845	thiol:disulfide interchange protein	164	150	182	256	5.16478e-05	0.0873337	1.56098	1.21333
METBU_RS0100850	hypothetical protein	205	160	181	201	0.0366828	0.0660917	0.980488	1.13125
METBU_RS0100855	cytochrome C biogenesis protein CcmH	135	112	141	128	0.0347449	0.139727	0.948148	1.25893
METBU_RS0100860	hypothetical protein	140	99	126	83	0.260695	0.0270259	0.592857	1.27273
METBU_RS0100865	coproporphyrinogen III oxidase	100	75	129	52	0.339124	0.000595551	0.52	1.72
METBU_RS0100870	hypothetical protein	1066	4074	924	30696	0	1.91343e-05	28.7955	0.226804
METBU_RS0100875	hypothetical protein	3	2	2	3	1	1	1	1
METBU_RS0100880	DNA gyrase subunit A	108	84	131	119	0.0315574	6.26308e-05	1.10185	1.55952
METBU_RS0100885	MFS transporter	123	100	144	66	0.325688	0.00817883	0.536585	1.44
METBU_RS0100890	prephenate dehydratase	124	90	154	135	0.0177774	0.000764006	1.08871	1.71111
METBU_RS0100895	aspartate aminotransferase	43	30	73	26	0.238651	4.04899e-05	0.604651	2.43333
METBU_RS0100900	prephenate dehydrogenase	37	36	58	18	0.412255	0.0368529	0.486486	1.61111
METBU_RS0100905	3-phosphoshikimate 1-carboxyvinyltransferase	119	136	141	107	0.0617649	0.0782923	0.89916	1.03676
METBU_RS0100910	cytidylate kinase	129	113	196	211	1.53136e-05	0.0016574	1.63566	1.73451
METBU_RS0100915	30S ribosomal protein S1	385	268	786	399	0.0493676	3.17842e-15	1.03636	2.93284
METBU_RS0100920	integration host factor subunit beta	291	209	628	386	0.00110965	2.61336e-11	1.32646	3.00478
METBU_RS0100925	hypothetical protein	22	26	71	70	4.32052e-06	0.0247006	3.18182	2.73077
METBU_RS0100930	iron transporter FeoA	90	126	129	96	0.0653871	0.773592	1.06667	1.02381
METBU_RS0100935	iron transporter FeoB	136	134	155	93	0.250271	0.017578	0.683824	1.15672
METBU_RS0100940	hypothetical protein	82	103	160	29	1	0.142011	0.353659	1.5534
METBU_RS0100945	ATPase	80	92	138	63	0.115913	0.000907233	0.7875	1.5
METBU_RS0100950	hypothetical protein	101	132	49	84	0.0826611	0.0105112	0.831683	0.371212
METBU_RS0100960	aldehyde-activating protein	1080	1346	667	417	0.580072	1	0.386111	0.495542
METBU_RS0100965	hypothetical protein	43	49	43	57	0.0144209	1	1.32558	0.877551
METBU_RS0100970	hypothetical protein	29	23	26	50	0.00210011	1	1.72414	1.13043
METBU_RS0100985	hypothetical protein	27	23	23	17	0.323338	1	0.62963	1
METBU_RS0100990	membrane protein	209	147	143	104	0.365518	0.310957	0.497608	0.972789
METBU_RS0100995	serine protease	218	219	119	212	0.0684136	1	0.972477	0.543379
METBU_RS0101010	inositol monophosphatase	59	49	87	173	7.59767e-18	0.00619125	2.9322	1.77551
METBU_RS0101015	RNA methyltransferase	43	27	44	49	0.0306305	0.144488	1.13953	1.62963
METBU_RS0101020	serine O-acetyltransferase	37	26	42	39	0.0584597	0.144431	1.05405	1.61538
METBU_RS0101025	transcriptional regulator	27	25	34	63	2.57598e-05	0.715677	2.33333	1.36
METBU_RS0101030	cysteine desulfurase	59	67	66	69	0.00661299	0.428789	1.16949	0.985075
METBU_RS0101035	heme biosynthesis protein HemY	45	58	61	71	0.0074733	1	1.57778	1.05172
METBU_RS0101045	NAD(FAD)-utilizing dehydrogenase	19	24	21	24	0.0171686	1	1.26316	0.875
METBU_RS0101055	magnesium transporter	100	93	88	248	4.91536e-12	0.320013	2.48	0.946237
METBU_RS0101060	hypothetical protein	9	7	6	7	1	1	0.777778	0.857143
METBU_RS0101065	hypothetical protein	2526	3100	1348	1777	0.234066	0.831885	0.703484	0.434839
METBU_RS0101075	hypothetical protein	4	3	2	1	1	1	0.25	0.666667
METBU_RS0101085	molecular chaperone DnaJ	68	71	47	88	0.00243927	0.937517	1.29412	0.661972
METBU_RS0101090	ATP-binding protein	33	42	40	61	8.50567e-05	0.872837	1.84848	0.952381
METBU_RS0101095	hypothetical protein	14	16	35	39	1	0.146087	2.78571	2.1875
METBU_RS0101100	hypothetical protein	11	21	22	31	1	0.900732	2.81818	1.04762
METBU_RS0101110	hypothetical protein	19	10	11	7	1	1	0.368421	1.1
METBU_RS0101115	hypothetical protein	207	179	134	292	0.000866922	0.835905	1.41063	0.748603
METBU_RS0101120	CopG family transcriptional regulator	218	298	143	563	1.58369e-13	0.222487	2.58257	0.479866
METBU_RS0101125	MazF family transcriptional regulator	55	61	54	202	3.32005e-18	1	3.67273	0.885246
METBU_RS0101130	phosphoribosyltransferase	10	8	6	30	1	1	3	0.75
METBU_RS0101140	biotin synthase	30	36	39	71	3.49288e-08	0.490751	2.36667	1.08333
METBU_RS0101145	8-amino-7-oxononanoate synthase	21	38	23	50	3.03026e-07	0.624265	2.38095	0.605263
METBU_RS0101150	pimeloyl-[acyl-carrier protein] methyl ester esterase	8	10	14	12	1	1	1.5	1.4
METBU_RS0101155	malonyl-[acyl-carrier protein] O-methyltransferase BioC	28	22	27	19	0.283995	0.652077	0.678571	1.22727
METBU_RS0101160	dethiobiotin synthetase	33	36	35	46	0.00774804	1	1.39394	0.972222
METBU_RS0101165	hemerythrin	11826	14030	5342	14105	0.0967552	1	1.19271	0.380756
METBU_RS0101175	cytochrome oxidase subunit I	401	287	440	192	0.468035	0.000994675	0.478803	1.5331
METBU_RS0101180	cytochrome C oxidase assembly protein	410	231	399	82	0.346578	0.000185708	0.2	1.72727
METBU_RS0101185	MFS transporter	868	652	656	217	0.773648	0.104378	0.25	1.00613
METBU_RS0101190	hypothetical protein	28	25	9	63	0.00136601	0.00249948	2.25	0.36
METBU_RS0101195	hypothetical protein	13	10	34	19	1	0.00165388	1.46154	3.4
METBU_RS0101200	hypothetical protein	16	6	31	21	1	1	1.3125	5.16667
METBU_RS0101205	signal recognition particle-docking protein FtsY	38	26	46	31	0.071096	0.00274375	0.815789	1.76923
METBU_RS0101210	cell division protein FtsE	25	17	43	16	0.349638	0.0108508	0.64	2.52941
METBU_RS0101215	hypothetical protein	32	14	36	31	0.0667575	0.00266406	0.96875	2.57143
METBU_RS0101220	DNA-directed RNA polymerase sigma-70 factor	315	564	230	996	1.99909e-17	0.303869	3.1619	0.407801
METBU_RS0101225	DNA-3-methyladenine glycosylase	38	45	36	121	1.30484e-14	1	3.18421	0.8
METBU_RS0101230	hypothetical protein	25	20	23	65	1.1098e-08	0.904861	2.6	1.15
METBU_RS0101240	subtype I-F CRISPR-associated endonuclease Cas1	31	593	498	496	0	0.253821	16	0.839798
METBU_RS0101245	hypothetical protein	46	80	28	69	0.00517247	0.00348258	1.5	0.35
METBU_RS0101250	hypothetical protein	72	98	37	75	0.0972881	0.00318707	1.04167	0.377551
METBU_RS0101255	hypothetical protein	19	76	328	93	5.79783e-63	3.9838e-49	4.89474	4.31579
METBU_RS0101260	hypothetical protein	75	217	1068	182	6.37889e-13	1.72724e-67	2.42667	4.92166
METBU_RS0101265	hypothetical protein	70	175	819	129	4.48388e-07	2.77749e-60	1.84286	4.68
METBU_RS0101270	hypothetical protein	90	289	818	222	5.2123e-12	1.79643e-14	2.46667	2.83045
METBU_RS0101280	hypothetical protein	197	396	514	206	0.0149944	0.00776179	1.04569	1.29798
METBU_RS0101300	hypothetical protein	58	77	51	50	0.217722	0.511041	0.862069	0.662338
METBU_RS0101305	MarR family transcriptional regulator	65	80	76	77	0.0148869	0.697571	1.18462	0.95
METBU_RS0101315	hypothetical protein	187	259	128	147	0.0945359	0.373035	0.786096	0.494208
METBU_RS0101320	potassium transporter TrkA	47	33	46	93	2.52138e-08	0.0434068	1.97872	1.39394
METBU_RS0101325	2-polyprenyl-3-methyl-5-hydroxy-6-metoxy-1,4-benzoquinol methylase	38	38	38	27	0.25601	0.980745	0.710526	1
METBU_RS0101335	Nif3-like dinuclear metal center hexameric protein	16	22	18	27	1	0.886538	1.6875	0.818182
METBU_RS0101340	hypothetical protein	12	8	16	22	1	1	1.83333	2
METBU_RS0101345	hypothetical protein	21	38	30	54	0.00195515	0.409465	2.57143	0.789474
METBU_RS0101350	LysR family transcriptional regulator	76	79	64	91	0.00415084	0.962028	1.19737	0.810127
METBU_RS0101355	hypothetical protein	112	86	106	106	0.0340972	0.159934	0.946429	1.23256
METBU_RS0101360	AMP-dependent synthetase	89	91	54	48	0.329305	1	0.539326	0.593407
METBU_RS0101365	hypothetical protein	42	32	34	67	0.000134022	0.170834	1.59524	1.0625
METBU_RS0101370	UDP-N-acetylglucosamine 2-epimerase	8	7	23	13	1	1	1.625	3.28571
METBU_RS0101375	hypothetical protein	10	9	7	21	1	1	2.1	0.777778
METBU_RS0101380	hypothetical protein	28	33	21	40	0.00244535	0.698505	1.42857	0.636364
METBU_RS0101385	protein-L-isoaspartate O-methyltransferase	126	173	61	184	0.000302679	0.0172434	1.46032	0.352601
METBU_RS0101390	spermidine synthase	54	54	38	33	0.251536	0.971022	0.611111	0.703704
METBU_RS0101395	radical SAM protein	12	9	13	35	1	1	2.91667	1.44444
METBU_RS0101400	hypothetical protein	1558	1501	1128	1023	0.280312	0.415186	0.656611	0.751499
METBU_RS0101405	transporter	34	52	28	63	2.65234e-06	0.566164	1.85294	0.538462
METBU_RS0101410	glutaredoxin	174	269	167	135	0.124894	0.834125	0.775862	0.620818
METBU_RS0101415	hypothetical protein	18	15	69	66	1.83425e-12	1.68334e-08	3.66667	4.6
METBU_RS0101420	bacterioferritin	707	861	683	515	0.216433	0.232268	0.72843	0.793264
METBU_RS0101425	hypothetical protein	3	3	4	37	1	1	12.3333	1.33333
METBU_RS0101430	pyrroline-5-carboxylate dehydrogenase	61	54	36	71	0.0100121	1	1.16393	0.666667
METBU_RS0101435	alpha/beta hydrolase	184	211	98	157	0.0863009	0.583054	0.853261	0.464455
METBU_RS0101445	hypothetical protein	17	14	18	26	1	1	1.52941	1.28571
METBU_RS0101450	hypothetical protein	70	62	45	35	0.473463	0.713822	0.5	0.725806
METBU_RS0101455	tRNA modifying enzyme	18	7	21	27	1	1	1.5	3
METBU_RS0101460	membrane protein	7	7	12	29	1	1	4.14286	1.71429
METBU_RS0101470	chemotaxis protein CheY	88	98	81	119	0.00163624	0.982064	1.35227	0.826531
METBU_RS0101475	histidine kinase	32	23	28	22	0.192178	0.2771	0.6875	1.21739
METBU_RS0101480	hypothetical protein	12	11	19	42	1	1	3.5	1.72727
METBU_RS0101485	two-component system response regulator	8	9	8	22	1	1	2.75	0.888889
METBU_RS0101490	hypothetical protein	14	7	12	31	1	1	2.21429	1.71429
METBU_RS0101495	pterin dehydratase	462	316	302	119	0.980796	0.319537	0.257576	0.955696
METBU_RS0101500	hypothetical protein	42	34	29	34	0.193017	1	0.809524	0.852941
METBU_RS0101510	phosphoenolpyruvate synthase	145	147	83	78	0.405438	1	0.537931	0.564626
METBU_RS0101515	hypothetical protein	2	3	2	6	1	1	3	0.666667
METBU_RS0101520	peptidyl-prolyl cis-trans isomerase	336	196	605	103	0.66489	4.31246e-20	0.306548	3.08673
METBU_RS0101525	cell division protein BolA	105	57	172	71	0.265777	5.75707e-05	0.67619	3.01754
METBU_RS0101530	hypothetical protein	118	77	194	137	0.0175105	0.000386253	1.16102	2.51948
METBU_RS0101535	septation protein A	55	33	120	135	6.45583e-09	7.83243e-08	2.45455	3.63636
METBU_RS0101540	hypothetical protein	32	21	122	275	9.055e-89	2.76246e-12	8.59375	5.80952
METBU_RS0101545	deoxycytidine triphosphate deaminase	159	163	96	105	0.19983	0.543975	0.660377	0.588957
METBU_RS0101550	ubiquinone biosynthesis protein UbiE	141	137	126	155	0.0150407	0.45189	1.09929	0.919708
METBU_RS0101555	gamma-glutamyl phosphate reductase	94	78	75	89	0.0464192	0.373731	0.946809	0.961538
METBU_RS0101560	nicotinate-nucleotide adenylyltransferase	41	41	49	108	7.16559e-10	0.529933	2.63415	1.19512
METBU_RS0101565	ribosome silencing factor RsfS	135	126	128	83	0.238651	0.533922	0.614815	1.01587
METBU_RS0101570	prolyl-tRNA synthetase	107	112	100	79	0.135697	0.756808	0.738318	0.892857
METBU_RS0101575	hypothetical protein	81	79	75	107	0.0225712	1	1.32099	0.949367
METBU_RS0101580	twitching motility protein PilT	31	12	29	49	0.0130969	1	1.58065	2.41667
METBU_RS0101585	hypothetical protein	21	14	15	37	0.0746735	1	1.7619	1.07143
METBU_RS0101590	ArsR family transcriptional regulator	21	42	15	65	1.63121e-06	0.000356798	3.09524	0.357143
METBU_RS0101595	ArsC family transcriptional regulator	10	29	14	33	1	0.037399	3.3	0.482759
METBU_RS0101600	transporter	14	23	8	26	1	0.00538553	1.85714	0.347826
METBU_RS0101605	arsenic resistance operon repressor	25	23	19	48	0.00456013	0.588713	1.92	0.826087
METBU_RS0101610	arsenic ABC transporter ATPase	14	9	11	24	1	1	1.71429	1.22222
METBU_RS0101615	hypothetical protein	32	22	37	57	4.61727e-05	0.0708415	1.78125	1.68182
METBU_RS0101620	2-alkenal reductase	25	21	16	25	0.0760083	0.835905	1	0.761905
METBU_RS0101625	hypothetical protein	10	23	23	21	1	1	2.1	1
METBU_RS0101630	pyruvate kinase	6	4	6	10	1	1	1.66667	1.5
METBU_RS0101640	phosphate ABC transporter substrate-binding protein	4	5	6	4	1	1	1	1.2
METBU_RS0101645	phosphate ABC transporter permease	2	8	3	8	1	1	4	0.375
METBU_RS0101650	phosphate ABC transporter permease	9	8	6	23	1	1	2.55556	0.75
METBU_RS0101655	phosphate ABC transporter ATP-binding protein	6	9	8	9	1	1	1.5	0.888889
METBU_RS0101660	hypothetical protein	7	9	9	10	1	1	1.42857	1
METBU_RS0101665	hypothetical protein	34	77	30	70	0.00305103	0.00273031	2.05882	0.38961
METBU_RS0101670	hypothetical protein	39	18	34	150	4.21375e-17	0.286304	3.84615	1.88889
METBU_RS0101675	hypothetical protein	2	2	1	3	1	1	1.5	0.5
METBU_RS0101685	SAM-dependent methyltransferase	53	42	34	30	0.252994	0.984469	0.566038	0.809524
METBU_RS0101690	hypothetical protein	39	37	37	62	0.0202589	1	1.58974	1
METBU_RS0101695	blue-light sensor BLUF	86	140	119	172	1.49999e-06	0.881506	2	0.85
METBU_RS0101700	glycolate oxidase	8	8	6	14	1	1	1.75	0.75
METBU_RS0101705	FAD-binding protein	16	4	12	18	1	1	1.125	3
METBU_RS0101710	FAD-binding protein	10	13	10	12	1	1	1.2	0.769231
METBU_RS0101715	cupin	7	15	12	27	1	1	3.85714	0.8
METBU_RS0101725	flagellar motor protein MotB	169	184	158	180	0.0201553	0.441869	1.06509	0.858696
METBU_RS0101735	RND transporter	65	79	56	47	0.163154	0.65039	0.723077	0.708861
METBU_RS0101740	hypothetical protein	135	92	81	82	0.308711	0.283424	0.607407	0.880435
METBU_RS0101745	mechanosensitive ion channel protein MscS	18	14	16	20	1	1	1.11111	1.14286
METBU_RS0101750	hypothetical protein	24	10	17	45	6.00704e-05	1	1.875	1.7
METBU_RS0101755	hypothetical protein	2069	2566	1591	1756	0.126506	0.768361	0.848719	0.620031
METBU_RS0101765	hypothetical protein	10	11	15	8	1	1	0.8	1.36364
METBU_RS0101770	small mechanosensitive ion channel protein MscS	34	31	64	47	0.00121184	0.000453789	1.38235	2.06452
METBU_RS0101775	glucosidase	87	90	94	76	0.0955825	0.0224278	0.873563	1.04444
METBU_RS0101780	alpha-amylase	117	149	125	123	0.0223996	0.257308	1.05128	0.838926
METBU_RS0101785	hypothetical protein	81	55	86	70	0.0779203	0.0565178	0.864198	1.56364
METBU_RS0101790	hypothetical protein	49	62	57	45	0.0621382	0.678496	0.918367	0.919355
METBU_RS0101795	toxin	56	86	64	85	0.00980642	0.77319	1.51786	0.744186
METBU_RS0101800	hypothetical protein	115	209	105	213	1.64659e-05	0.267954	1.85217	0.502392
METBU_RS0101805	plasmid stabilization protein	11	24	30	77	2.75677e-23	1	7	1.25
METBU_RS0101810	hypothetical protein	13	40	48	100	1.19267e-92	0.219408	7.69231	1.2
METBU_RS0101820	diguanylate cyclase	1	5	11	14	1	1	14	2.2
METBU_RS0101825	glucose-1-dehydrogenase	11	14	12	14	1	1	1.27273	0.857143
METBU_RS0101830	hypothetical protein	11	7	4	9	1	1	0.818182	0.571429
METBU_RS0101840	two-component system response regulator	16	15	14	7	1	1	0.4375	0.933333
METBU_RS0101845	histidine kinase	15	19	13	21	1	0.680914	1.4	0.684211
METBU_RS0101850	Mg2+ and Co2+ transporter CorB	38	38	38	32	0.0828704	0.561738	0.842105	1
METBU_RS0101855	hypothetical protein	44	62	38	81	9.31116e-07	0.912997	1.84091	0.612903
METBU_RS0101860	hypothetical protein	20	12	20	60	1.09582e-11	1	3	1.66667
METBU_RS0101865	hypothetical protein	25	29	38	41	0.0103593	0.681691	1.64	1.31034
METBU_RS0101870	hypothetical protein	17	21	13	18	1	0.143975	1.05882	0.619048
METBU_RS0101875	xanthine dehydrogenase	39	29	33	46	0.00503036	0.219084	1.17949	1.13793
METBU_RS0101880	hypothetical protein	19	23	21	25	0.010883	0.912169	1.31579	0.913043
METBU_RS0101885	adenine deaminase	57	72	48	216	1.9976e-34	1	3.78947	0.666667
METBU_RS0101890	hypothetical protein	16	11	17	20	1	1	1.25	1.54545
METBU_RS0101895	hypothetical protein	20	18	13	8	0.921844	0.194689	0.4	0.722222
METBU_RS0101900	hypothetical protein	100	127	67	290	4.8435e-18	0.419885	2.9	0.527559
METBU_RS0101905	two-component system sensor histidine kinase/response regulator	21	22	15	35	0.000555687	0.615876	1.66667	0.681818
METBU_RS0101915	hypothetical protein	41	27	22	51	0.00313724	1	1.2439	0.814815
METBU_RS0101920	cobalamin-binding protein	42	47	23	37	0.12965	0.122891	0.880952	0.489362
METBU_RS0101925	uroporphyrinogen decarboxylase	49	33	34	40	0.0961477	0.618901	0.816327	1.0303
METBU_RS0101930	hypothetical protein	26	21	26	24	0.176075	0.807082	0.923077	1.2381
METBU_RS0101935	two-component system sensor histidine kinase	35	25	35	54	9.19618e-05	0.0597697	1.54286	1.4
METBU_RS0101940	two-component system response regulator	39	29	41	31	0.0876083	0.0352702	0.794872	1.41379
METBU_RS0101945	hypothetical protein	64	68	58	150	7.66161e-07	1	2.34375	0.852941
METBU_RS0101955	adenosylmethionine--8-amino-7-oxononanoate aminotransferase BioA	10	13	10	8	1	1	0.8	0.769231
METBU_RS0101960	serine protease	90	99	53	87	0.0413621	0.757607	0.966667	0.535354
METBU_RS0101965	membrane protein	209	163	99	86	0.434287	0.769389	0.411483	0.607362
METBU_RS0101970	hypothetical protein	150	105	62	65	0.400437	0.531156	0.433333	0.590476
METBU_RS0101975	sulfite dehydrogenase	106	123	57	256	2.32447e-11	0.322718	2.41509	0.463415
METBU_RS0101980	cytochrome C	138	158	67	202	0.000225851	0.0715236	1.46377	0.424051
METBU_RS0101985	chemotaxis protein CheY	73	52	64	29	0.452386	0.202432	0.39726	1.23077
METBU_RS0101990	aldehyde-activating protein	697	666	562	345	0.4563	0.174434	0.494978	0.843844
METBU_RS0101995	radical SAM protein	12	17	13	10	1	1	0.833333	0.764706
METBU_RS0102000	hypothetical protein	4547	7412	3822	1924	0.557653	0.612703	0.423136	0.51565
METBU_RS0102005	tRNA(Ile)-lysidine synthetase	20	11	17	31	0.00215681	1	1.55	1.54545
METBU_RS0102010	CTP synthase	59	37	88	64	0.0141774	2.17297e-06	1.08475	2.37838
METBU_RS0102015	2-dehydro-3-deoxyphosphooctonate aldolase	66	47	91	54	0.0845454	0.00175587	0.818182	1.93617
METBU_RS0102020	enolase	237	230	280	148	0.297383	0.00832172	0.624473	1.21739
METBU_RS0102025	cell division protein FtsB	106	60	209	57	0.389712	4.42646e-07	0.537736	3.48333
METBU_RS0102030	2-C-methyl-D-erythritol 4-phosphate cytidylyltransferase	41	13	64	17	0.507831	1.30099e-09	0.414634	4.92308
METBU_RS0102035	2-C-methyl-D-erythritol 2,4-cyclodiphosphate synthase	34	20	64	11	1	0.000709375	0.323529	3.2
METBU_RS0102040	pseudouridine synthase	11	3	27	9	1	1	0.818182	9
METBU_RS0102045	UDP pyrophosphate phosphatase	25	21	31	4	0.0827919	0.2771	0.16	1.47619
METBU_RS0102050	DNA mismatch repair protein MutS	25	32	30	90	3.64268e-14	1	3.6	0.9375
METBU_RS0102055	stationary phase survival protein SurE	39	35	32	18	0.467562	1	0.461538	0.914286
METBU_RS0102060	protein-L-isoaspartate O-methyltransferase	69	85	67	76	0.0172026	1	1.10145	0.788235
METBU_RS0102065	membrane protein	73	76	57	39	0.317514	1	0.534247	0.75
METBU_RS0102075	ferredoxin	308	386	193	122	0.460195	0.416869	0.396104	0.5
METBU_RS0102085	RNA helicase	5	2	10	17	1	1	3.4	5
METBU_RS0102090	hypothetical protein	122	89	96	121	0.033458	0.225651	0.991803	1.07865
METBU_RS0102095	peptidase S54	75	50	83	49	0.204082	0.0193643	0.653333	1.66
METBU_RS0102100	hypothetical protein	181	175	331	421	3.7685e-11	0.00070668	2.32597	1.89143
METBU_RS0102105	excinuclease ABC subunit A	50	23	24	47	0.0503982	0.34688	0.94	1.04348
METBU_RS0102110	hypothetical protein	179	188	133	149	0.0924621	0.963217	0.832402	0.707447
METBU_RS0102115	N-(5'-phosphoribosyl)anthranilate isomerase	79	55	79	54	0.183466	0.0768356	0.683544	1.43636
METBU_RS0102120	tryptophan synthase subunit beta	152	113	130	96	0.236867	0.0554455	0.631579	1.15044
METBU_RS0102125	tryptophan synthase subunit alpha	149	111	148	80	0.320513	0.0274379	0.536913	1.33333
METBU_RS0102130	acetyl-CoA carboxylase carboxyltransferase subunit beta	222	177	247	154	0.198742	0.00233967	0.693694	1.39548
METBU_RS0102135	bifunctional folylpolyglutamate synthase/dihydrofolate synthase	74	50	96	90	0.00449169	0.000362823	1.21622	1.92
METBU_RS0102140	hypothetical protein	98	79	124	52	0.313104	0.00514585	0.530612	1.56962
METBU_RS0102145	colicin V production protein CvpA	80	51	80	37	0.407416	0.0950684	0.4625	1.56863
METBU_RS0102150	amidophosphoribosyltransferase	98	69	113	69	0.168265	0.00150314	0.704082	1.63768
METBU_RS0102155	O-succinylhomoserine sulfhydrylase	124	96	132	84	0.190056	0.0122846	0.677419	1.375
METBU_RS0102160	hypothetical protein	993	849	957	388	0.572626	0.0294972	0.390735	1.12721
METBU_RS0102165	hypothetical protein	53	31	87	41	0.113727	1.90559e-06	0.773585	2.80645
METBU_RS0102170	hypothetical protein	77	118	65	103	0.0250058	0.242016	1.33766	0.550847
METBU_RS0102175	sodium:proton antiporter	84	54	63	79	0.0490908	0.101075	0.940476	1.16667
METBU_RS0102180	FeS assembly SUF system protein SufT	23	22	19	24	0.140807	0.962109	1.04348	0.863636
METBU_RS0102185	short-chain dehydrogenase	23	20	30	23	0.0999619	0.34688	1	1.5
METBU_RS0102190	phosphoglycolate phosphatase	38	38	48	48	0.0153418	0.430781	1.26316	1.26316
METBU_RS0102195	3-demethylubiquinone-9 3-methyltransferase	62	64	48	75	0.00725922	1	1.20968	0.75
METBU_RS0102200	N-ethylammeline chlorohydrolase	14	8	12	20	1	1	1.42857	1.5
METBU_RS0102205	methylthioribose-1-phosphate isomerase	16	17	20	13	1	1	0.8125	1.17647
METBU_RS0102210	hypothetical protein	52	58	51	91	3.12832e-05	0.936111	1.75	0.87931
METBU_RS0102220	hypothetical protein	56	120	81	71	0.00571953	1	1.26786	0.675
METBU_RS0102225	hypothetical protein	226	151	132	222	0.0345405	1	0.982301	0.874172
METBU_RS0102230	hypothetical protein	235	178	148	158	0.170106	0.894892	0.67234	0.831461
METBU_RS0102235	transcriptional regulator	11	15	12	38	1	1	3.45455	0.8
METBU_RS0102240	MBL fold metallo-hydrolase	11	3	8	14	1	1	1.27273	2.66667
METBU_RS0102245	hypothetical protein	9	10	10	32	1	1	3.55556	1
METBU_RS0102250	poly(3-hydroxybutyrate) depolymerase	38	21	24	16	0.493143	0.799388	0.421053	1.14286
METBU_RS0102260	ethyl tert-butyl ether degradation protein EthD	40	34	25	47	0.0776963	0.550199	1.175	0.735294
METBU_RS0102265	LysR family transcriptional regulator	63	48	59	49	0.10689	0.204955	0.777778	1.22917
METBU_RS0102270	peptide deformylase	139	140	130	80	0.24505	0.576032	0.57554	0.928571
METBU_RS0102280	hypothetical protein	21	33	59	59	1.93179e-11	0.00495293	2.80952	1.78788
METBU_RS0102285	peptidoglycan transglycosylase	15	11	25	49	1	1	3.26667	2.27273
METBU_RS0102290	hypothetical protein	222	273	197	223	0.0324816	0.841049	1.0045	0.721612
METBU_RS0102295	methyltransferase	25	30	23	24	0.155154	0.84525	0.96	0.766667
METBU_RS0102300	disulfide bond formation protein DsbA	17	14	12	24	1	1	1.41176	0.857143
METBU_RS0102305	hypothetical protein	29	31	20	40	0.0080695	0.504321	1.37931	0.645161
METBU_RS0102315	serine dehydratase	133	162	92	139	0.0252719	1	1.04511	0.567901
METBU_RS0102320	competence protein ComL	63	52	57	194	2.39287e-20	0.372117	3.07937	1.09615
METBU_RS0102325	23S rRNA pseudouridine synthase D	25	22	37	26	0.0718993	0.0999628	1.04	1.68182
METBU_RS0102330	laccase	48	40	61	37	0.148063	0.0873337	0.770833	1.525
METBU_RS0102335	zinc/iron permease	49	36	61	24	0.38418	0.0266489	0.489796	1.69444
METBU_RS0102340	phosphoglucomutase	181	127	117	120	0.265927	0.134961	0.662983	0.92126
METBU_RS0102345	hypothetical protein	3324	3585	2444	2306	0.363759	0.435854	0.693742	0.681729
METBU_RS0102350	hypothetical protein	8112	12994	6436	11287	0.0375407	0.734165	1.3914	0.495306
METBU_RS0102355	hypothetical protein	315	269	161	220	0.236103	1	0.698413	0.598513
METBU_RS0102360	recombinase	19	21	24	16	0.191046	0.824557	0.842105	1.14286
METBU_RS0102365	DNA-deoxyinosine glycosylase	65	110	75	116	5.09468e-05	0.992802	1.78462	0.681818
METBU_RS0102370	hypothetical protein	103	161	128	79	0.237422	1	0.76699	0.795031
METBU_RS0102375	hypothetical protein	174	220	174	201	0.00797466	0.749318	1.15517	0.790909
METBU_RS0102380	DNA polymerase IV	19	23	23	49	1.1307e-08	0.931958	2.57895	1
METBU_RS0102385	lipase	118	52	99	168	0.001826	0.052263	1.42373	1.90385
METBU_RS0102390	hypothetical protein	144	97	110	162	0.0131516	0.115878	1.125	1.13402
METBU_RS0102395	tyrosine recombinase XerC	3	2	9	14	1	1	4.66667	4.5
METBU_RS0102400	hypothetical protein	6	1	18	18	1	1	3	18
METBU_RS0102405	diaminopimelate epimerase	18	13	26	31	1	1	1.72222	2
METBU_RS0102410	diaminopimelate decarboxylase	51	51	47	71	0.00057021	0.69634	1.39216	0.921569
METBU_RS0102420	C4-dicarboxylate ABC transporter	17	17	16	22	1	1	1.29412	0.941176
METBU_RS0102425	C4-dicarboxylate ABC transporter permease	9	13	12	30	1	1	3.33333	0.923077
METBU_RS0102435	lytic transglycosylase	171	187	127	153	0.0663441	0.847314	0.894737	0.679144
METBU_RS0102440	hypothetical protein	46	19	53	101	1.38925e-07	0.000761417	2.19565	2.78947
METBU_RS0102445	hypothetical protein	22	12	45	96	1.19469e-16	0.000668929	4.36364	3.75
METBU_RS0102450	hypothetical protein	13	4	29	55	1	1	4.23077	7.25
METBU_RS0102455	peptidase M23	118	87	103	37	0.878745	0.0944341	0.313559	1.18391
METBU_RS0102460	hypothetical protein	543	646	625	108	0.284337	0.30735	0.198895	0.967492
METBU_RS0102465	hypothetical protein	668	620	670	89	0.152151	0.134811	0.133234	1.08065
METBU_RS0102470	hypothetical protein	383	324	274	55	0.0450785	0.15668	0.143603	0.845679
METBU_RS0102475	hypothetical protein	358	508	244	103	0.982631	0.692396	0.287709	0.480315
METBU_RS0102495	hypothetical protein	111	148	47	171	0.000243051	0.000317521	1.54054	0.317568
METBU_RS0102500	hypothetical protein	34	79	30	59	0.0291709	0.000921585	1.73529	0.379747
METBU_RS0102515	hypothetical protein	1	0	0	0	1	1	0	#DIV/0!
METBU_RS0102520	hypothetical protein	0	0	0	0	1	1	#DIV/0!	#DIV/0!
METBU_RS0102545	cobyrinic acid a,c-diamide synthase	56	43	55	56	0.0385663	0.253871	1	1.27907
METBU_RS0102550	haloacid dehalogenase	48	38	47	87	1.13212e-06	0.155484	1.8125	1.23684
METBU_RS0102555	hypothetical protein	80	109	79	86	0.0241038	1	1.075	0.724771
METBU_RS0102560	hypothetical protein	297	679	274	785	4.718e-15	0.0951174	2.6431	0.403535
METBU_RS0102565	phosphate-binding protein	49	87	52	84	1.52758e-05	0.839102	1.71429	0.597701
METBU_RS0102570	phosphate ABC transporter permease	25	27	31	29	0.00746003	0.254412	1.16	1.14815
METBU_RS0102575	phosphate ABC transporter permease	33	27	33	28	0.0776283	0.181344	0.848485	1.22222
METBU_RS0102580	phosphate ABC transporter ATP-binding protein	25	24	31	16	0.330027	0.496426	0.64	1.29167
METBU_RS0102585	transcriptional regulator	50	36	47	35	0.197805	0.329034	0.7	1.30556
METBU_RS0102590	hypothetical protein	50	29	68	16	1	0.00486379	0.32	2.34483
METBU_RS0102595	phosphoribosylamine--glycine ligase	67	38	82	26	0.455275	8.80421e-05	0.38806	2.15789
METBU_RS0102600	IMP cyclohydrolase	99	59	98	39	0.483863	0.00150658	0.393939	1.66102
METBU_RS0102605	Fis family transcriptional regulator	64	23	114	268	1.98924e-24	1.97588e-08	4.1875	4.95652
METBU_RS0102610	tRNA-dihydrouridine synthase B	7	9	32	45	1	1	6.42857	3.55556
METBU_RS0102615	hypothetical protein	73	51	127	117	0.000176322	0.00011283	1.60274	2.4902
METBU_RS0102620	SAM-dependent methyltransferase	15	14	27	41	1	1	2.73333	1.92857
METBU_RS0102625	hypothetical protein	17	7	22	27	1	1	1.58824	3.14286
METBU_RS0102630	50S ribosomal protein L11 methyltransferase	104	118	80	224	1.7621e-09	1	2.15385	0.677966
METBU_RS0102635	acetyl-CoA carboxylase biotin carboxylase subunit	117	82	118	152	0.00282959	0.00795716	1.29915	1.43902
METBU_RS0102640	acetyl-CoA carboxylase biotin carboxyl carrier protein subunit	165	84	144	129	0.0921098	0.0109368	0.781818	1.71429
METBU_RS0102645	3-dehydroquinate dehydratase	63	44	119	515	1.56102e-142	0.0001809	8.1746	2.70455
METBU_RS0102650	redoxin	40	31	52	79	5.52414e-05	0.140465	1.975	1.67742
METBU_RS0102655	thiol:disulfide interchange protein	53	44	66	89	3.71031e-05	0.00477777	1.67925	1.5
METBU_RS0102660	divalent ion tolerance protein CutA	12	37	73	56	1	0.0973016	4.66667	1.97297
METBU_RS0102665	exlusion protein FxsA	44	30	36	63	0.00967601	0.8717	1.43182	1.2
METBU_RS0102670	hypothetical protein	797	963	1010	801	0.0346631	0.0224278	1.00502	1.04881
METBU_RS0102675	DNA-dependent helicase	37	33	31	47	0.001826	0.580187	1.27027	0.939394
METBU_RS0102690	nitrate reductase	134	23	162	43	0.658164	1.63338e-76	0.320896	7.04348
METBU_RS0102700	hypothetical protein	385	87	569	303	0.170507	3.01014e-85	0.787013	6.54023
METBU_RS0102705	ABC transporter ATPase	234	29	544	53	0.802292	0	0.226496	18.7586
METBU_RS0102710	nitrate ABC transporter permease	212	28	488	18	6.79933e-09	0	0.0849057	17.4286
METBU_RS0102715	nitrate ABC transporter substrate-binding protein	180	44	671	12	1.82941e-13	0	0.0666667	15.25
METBU_RS0102720	diguanylate cyclase	2	0	4	17	1	1	8.5	#DIV/0!
METBU_RS0102725	two-component system response regulator	53	33	46	70	0.00285523	0.0216223	1.32075	1.39394
METBU_RS0102735	cysteine synthase	86	99	82	157	6.26657e-07	0.770034	1.82558	0.828283
METBU_RS0102740	hypothetical protein	39	24	35	35	0.0456386	0.0343293	0.897436	1.45833
METBU_RS0102745	hypothetical protein	243	217	158	193	0.111661	0.93577	0.794239	0.728111
METBU_RS0102750	23S rRNA methyltransferase	98	75	86	44	0.425236	0.115238	0.44898	1.14667
METBU_RS0102755	hypothetical protein	95	45	109	37	0.464404	0.000625549	0.389474	2.42222
METBU_RS0102760	hypothetical protein	101	40	76	25	0.797624	0.0383744	0.247525	1.9
METBU_RS0102765	tRNA pseudouridine synthase A	45	32	49	9	0.281546	0.120519	0.2	1.53125
METBU_RS0102770	aminodeoxychorismate synthase component I	23	11	23	22	0.079652	1	0.956522	2.09091
METBU_RS0102775	hypothetical protein	31	28	29	22	0.282098	1	0.709677	1.03571
METBU_RS0102780	hypothetical protein	34	36	42	41	0.0308813	0.606917	1.20588	1.16667
METBU_RS0102785	hypothetical protein	1116	1532	799	585	0.417976	1	0.524194	0.52154
METBU_RS0102790	GTP-binding protein	59	51	51	45	0.128096	0.317057	0.762712	1
METBU_RS0102795	GTP-binding protein	37	40	38	28	0.110171	0.580521	0.756757	0.95
METBU_RS0102800	hypothetical protein	19	32	22	65	9.18876e-06	0.210888	3.42105	0.6875
METBU_RS0102805	hypothetical protein	9	17	18	35	1	1	3.88889	1.05882
METBU_RS0102810	hypothetical protein	6	6	20	57	1	1	9.5	3.33333
METBU_RS0102820	DNA methylase	7	7	11	13	1	1	1.85714	1.57143
METBU_RS0102825	DNA methyltransferase	4	2	6	6	1	1	1.5	3
METBU_RS0102840	DEAD/DEAH box helicase	16	21	15	9	1	1	0.5625	0.714286
METBU_RS0102845	hypothetical protein	12	23	25	15	1	1	1.25	1.08696
METBU_RS0102850	phosphatidylinositol kinase	10	21	18	16	1	1	1.6	0.857143
METBU_RS0102855	DNA-binding protein	36	82	31	25	0.380585	0.00735304	0.694444	0.378049
METBU_RS0102860	hypothetical protein	20	27	32	13	0.531219	1	0.65	1.18519
METBU_RS0102870	S-adenosylmethionine:tRNA ribosyltransferase-isomerase	11	9	10	15	1	1	1.36364	1.11111
METBU_RS0102875	lactoylglutathione lyase	142	224	184	112	0.097016	0.766774	0.788732	0.821429
METBU_RS0102880	1,4-alpha-glucan-branching protein	293	494	219	356	0.014924	0.953993	1.21502	0.44332
METBU_RS0102885	transcription-repair coupling factor	47	42	31	48	0.0271199	0.824547	1.02128	0.738095
METBU_RS0102890	hypothetical protein	22	25	26	22	0.252094	1	1	1.04
METBU_RS0102895	hypothetical protein	21	31	21	65	1.27848e-11	0.586323	3.09524	0.677419
METBU_RS0102900	hypothetical protein	48	105	58	148	4.62529e-13	0.366287	3.08333	0.552381
METBU_RS0102905	hypothetical protein	7	7	10	27	1	1	3.85714	1.42857
METBU_RS0102910	C4-dicarboxylate ABC transporter	7	5	7	17	1	1	2.42857	1.4
METBU_RS0102915	hypothetical protein	21	10	13	18	0.319497	1	0.857143	1.3
METBU_RS0102920	C4-dicarboxylate ABC transporter	24	12	32	24	0.0921098	1	1	2.66667
METBU_RS0102925	hypothetical protein	20	21	26	21	0.101874	0.636026	1.05	1.2381
METBU_RS0102930	4-hydroxybenzoyl-CoA thioesterase	3	0	2	3	1	1	1	#DIV/0!
METBU_RS0102940	enediyne biosynthesis protein UnbU	11	13	9	16	1	1	1.45455	0.692308
METBU_RS0102945	RNA-binding protein	23	35	19	64	2.37835e-14	0.544382	2.78261	0.542857
METBU_RS0102950	hypothetical protein	13	13	12	81	4.6714e-44	1	6.23077	0.923077
METBU_RS0102955	PEP-CTERM domain protein	29	41	37	291	3.51212e-240	0.86631	10.0345	0.902439
METBU_RS0102960	hypothetical protein	13	20	23	39	1	1	3	1.15
METBU_RS0102970	RND transporter	7	3	10	13	1	1	1.85714	3.33333
METBU_RS0102975	5-hydroxymethyluracil DNA glycosylase	8	3	16	18	1	1	2.25	5.33333
METBU_RS0102980	ABC transporter	39	47	41	98	1.29636e-12	0.829443	2.51282	0.87234
METBU_RS0102985	ABC transporter permease	49	29	33	55	0.0213573	0.736044	1.12245	1.13793
METBU_RS0102990	NadC family protein	8	13	20	24	1	1	3	1.53846
METBU_RS0102995	phosphatidylserine decarboxylase	16	8	30	33	1	1	2.0625	3.75
METBU_RS0103000	flagellar protein FhlB	26	25	44	61	0.000823947	0.37634	2.34615	1.76
METBU_RS0103005	7-cyano-7-deazaguanine reductase	103	60	107	126	0.0080597	0.041434	1.2233	1.78333
METBU_RS0103010	chromosome segregation protein SMC	82	70	75	53	0.280485	0.0161884	0.646341	1.07143
METBU_RS0103015	hypothetical protein	1172	1453	747	766	0.315168	1	0.653584	0.514109
METBU_RS0103025	hypothetical protein	10023	6060	6795	6236	0.42402	0.0961406	0.622169	1.12129
METBU_RS0103030	hypothetical protein	68	70	50	132	5.79173e-07	1	1.94118	0.714286
METBU_RS0103035	1-aminocyclopropane-1-carboxylate deaminase	47	53	41	84	1.13036e-05	1	1.78723	0.773585
METBU_RS0103040	methyltransferase type 12	40	34	53	62	0.001772	0.134811	1.55	1.55882
METBU_RS0103045	polyphosphate kinase	38	23	41	34	0.0407052	0.00290034	0.894737	1.78261
METBU_RS0103050	dihydropteroate synthase	9	1	9	19	1	1	2.11111	9
METBU_RS0103055	flavoprotein	101	91	72	121	0.00536841	1	1.19802	0.791209
METBU_RS0103060	dihydropteroate synthase	52	39	49	86	1.10674e-05	0.137959	1.65385	1.25641
METBU_RS0103065	hypothetical protein	47	39	46	50	0.055027	0.650463	1.06383	1.17949
METBU_RS0103070	hypothetical protein	45	34	51	52	0.0283657	0.179038	1.15556	1.5
METBU_RS0103075	sodium:dicarboxylate symporter	45	55	47	74	3.87e-05	0.820646	1.64444	0.854545
METBU_RS0103080	4-hydroxy-tetrahydrodipicolinate synthase	37	27	67	56	0.00115625	0.000595169	1.51351	2.48148
METBU_RS0103085	hypothetical protein	24	21	61	99	2.91316e-21	0.000291451	4.125	2.90476
METBU_RS0103090	phosphoribosylformylglycinamidine synthase	74	81	67	100	0.00503036	0.220439	1.35135	0.82716
METBU_RS0103095	heat-shock protein Hsp20	1260	2345	764	3467	1.2198e-12	0.261421	2.75159	0.3258
METBU_RS0103100	peptidase M15	11	9	15	22	1	1	2	1.66667
METBU_RS0103105	integron integrase	3	0	1	4	1	1	1.33333	#DIV/0!
METBU_RS0103110	toxin RelE	9	20	21	23	1	1	2.55556	1.05
METBU_RS0103115	hypothetical protein	35	66	21	45	0.0431104	0.00022268	1.28571	0.318182
METBU_RS0103125	hypothetical protein	9	9	10	26	1	1	2.88889	1.11111
METBU_RS0103130	hypothetical protein	1	5	16	34	1	1	34	3.2
METBU_RS0103135	hypothetical protein	9	12	38	17	1	2.56034e-09	1.88889	3.16667
METBU_RS0103140	transposase	55	142	110	233	1.03759e-30	1	4.23636	0.774648
METBU_RS0103145	hypothetical protein	19	27	52	18	0.297368	0.171147	0.947368	1.92593
METBU_RS0103150	CRISPR-associated protein	25	33	64	42	0.00175431	0.0153272	1.68	1.93939
METBU_RS0103155	hypothetical protein	20	24	41	17	0.170642	0.0684845	0.85	1.70833
METBU_RS0103160	hypothetical protein	34	19	48	21	0.22233	2.22107e-05	0.617647	2.52632
METBU_RS0103165	hypothetical protein	16	19	21	29	1	0.729609	1.8125	1.10526
METBU_RS0103170	hypothetical protein	4	2	7	7	1	1	1.75	3.5
METBU_RS0103175	hypothetical protein	2	2	5	10	1	1	5	2.5
METBU_RS0103180	hypothetical protein	2748	3246	1788	1570	0.42099	0.931889	0.571325	0.550832
METBU_RS0103185	CRISPR-associated endonuclease Cas2	1	5	1	2	1	1	2	0.2
METBU_RS0103190	hypothetical protein	3	11	4	15	1	1	5	0.363636
METBU_RS0103195	hypothetical protein	3	6	5	7	1	1	2.33333	0.833333
METBU_RS0103200	CRISPR-associated endonuclease Cas2	10	6	7	8	1	1	0.8	1.16667
METBU_RS0103210	hypothetical protein	7	18	19	11	1	0.8717	1.57143	1.05556
METBU_RS0103215	hypothetical protein	9	10	21	34	1	1	3.77778	2.1
METBU_RS0103220	endonuclease	2	0	14	13	1	1	6.5	#DIV/0!
METBU_RS0103225	argininosuccinate synthase	78	71	94	102	0.001994	0.0337594	1.30769	1.32394
METBU_RS0103230	hypothetical protein	67	57	117	309	1.94381e-46	0.00100923	4.61194	2.05263
METBU_RS0103235	hypothetical protein	8685	33481	15741	21748	2.4701e-05	0.838774	2.50409	0.470147
METBU_RS0103240	hypothetical protein	40	38	32	84	0.00261063	0.577765	2.1	0.842105
METBU_RS0103250	3-isopropylmalate dehydrogenase	40	24	70	33	0.0934782	2.34521e-06	0.825	2.91667
METBU_RS0103255	2-isopropylmalate synthase	24	32	37	31	0.00548529	0.268401	1.29167	1.15625
METBU_RS0103260	PAS domain-containing two-component system sensor histidine kinase/response regulator	36	117	162	123	2.30802e-24	0.00325067	3.41667	1.38462
METBU_RS0103270	sirohydrochlorin ferrochelatase	5	2	7	0	1	1	0	3.5
METBU_RS0103275	NADH dehydrogenase	29	42	39	2	3.03987e-13	1	0.0689655	0.928571
METBU_RS0103280	precorrin-3B C17-methyltransferase	16	21	21	8	1	0.814888	0.5	1
METBU_RS0103285	cobalamin biosynthesis protein CbiG	22	24	19	21	0.259035	0.465044	0.954545	0.791667
METBU_RS0103290	cobalamin biosynthesis protein CbiG	15	28	19	23	1	0.632309	1.53333	0.678571
METBU_RS0103295	precorrin-2 C20-methyltransferase	11	12	12	2	1	1	0.181818	1
METBU_RS0103300	precorrin-6Y C5,15-methyltransferase	15	21	17	6	1	1	0.4	0.809524
METBU_RS0103305	cobalt-precorrin-6A synthase	12	16	21	9	1	1	0.75	1.3125
METBU_RS0103310	precorrin-8X methylmutase	19	33	37	39	0.00059995	0.77189	2.05263	1.12121
METBU_RS0103315	cobalamin biosynthesis protein CbiX	8	7	17	4	1	1	0.5	2.42857
METBU_RS0103320	cobalt-precorrin-4 C(11)-methyltransferase	12	14	15	8	1	1	0.666667	1.07143
METBU_RS0103325	cobyrinic acid a,c-diamide synthase	17	17	19	8	1	1	0.470588	1.11765
METBU_RS0103330	hypothetical protein	32	24	32	18	0.393535	0.571854	0.5625	1.33333
METBU_RS0103340	hypothetical protein	1	6	3	8	1	1	8	0.5
METBU_RS0103345	transposase	9	14	7	17	1	1	1.88889	0.5
METBU_RS0103355	hypothetical protein	0	0	0	1	1	1	#DIV/0!	#DIV/0!
METBU_RS0103360	group II intron reverse transcriptase/maturase	66	96	76	98	0.000128041	0.744141	1.48485	0.791667
METBU_RS0103370	hypothetical protein	8	14	14	25	1	1	3.125	1
METBU_RS0103375	hypothetical protein	52	73	122	154	5.65339e-19	0.00130433	2.96154	1.67123
METBU_RS0103385	hypothetical protein	1	21	55	43	1	0.0223547	43	2.61905
METBU_RS0103390	hypothetical protein	6	7	38	18	1	1.27471e-07	3	5.42857
METBU_RS0103395	hypothetical protein	42	82	81	64	0.0107909	0.881506	1.52381	0.987805
METBU_RS0103400	hypothetical protein	172	387	251	409	4.39345e-11	1	2.37791	0.648579
METBU_RS0103405	hypothetical protein	208	374	220	343	1.12708e-05	0.965668	1.64904	0.588235
METBU_RS0103415	antibiotic synthesis protein MbtH	4	0	5	2	1	1	0.5	#DIV/0!
METBU_RS0103420	RNA polymerase subunit sigma-24	0	8	7	5	1	1	#DIV/0!	0.875
METBU_RS0103430	peptidase S45	9	10	13	14	1	1	1.55556	1.3
METBU_RS0103435	anti-FecI sigma factor FecR	35	33	33	37	0.0373541	0.766774	1.05714	1
METBU_RS0103440	peptidase	68	175	145	153	3.9221e-11	0.299966	2.25	0.828571
METBU_RS0103445	transporter	10	48	48	114	1.35859e-191	0.45787	11.4	1
METBU_RS0103450	secretion protein HlyD	16	45	52	112	1.75747e-82	0.266766	7	1.15556
METBU_RS0103455	acriflavin resistance protein	15	32	49	69	1.79663e-46	0.00452532	4.6	1.53125
METBU_RS0103460	hypothetical protein	18	25	73	27	1	0.0078168	1.5	2.92
METBU_RS0103470	hypothetical protein	22	31	69	62	1.28293e-08	0.00472647	2.81818	2.22581
METBU_RS0103475	biopolymer transportern ExbD	27	47	93	42	0.020693	0.0224003	1.55556	1.97872
METBU_RS0103480	MFS transporter	127	71	76	149	0.00870402	0.192396	1.17323	1.07042
METBU_RS0103485	histidine kinase	9	10	11	32	1	1	3.55556	1.1
METBU_RS0103490	N5-glutamine S-adenosyl-L-methionine-dependent methyltransferase	35	21	39	54	0.00115377	0.0536567	1.54286	1.85714
METBU_RS0103495	chorismate synthase	61	49	55	73	0.00408373	0.308075	1.19672	1.12245
METBU_RS0103500	MFS transporter	85	96	91	57	0.187745	0.359869	0.670588	0.947917
METBU_RS0103505	biopolymer transporter ExbB	94	67	83	53	0.266666	0.182113	0.56383	1.23881
METBU_RS0103510	biopolymer transporter ExbD	82	80	113	25	1	0.0903367	0.304878	1.4125
METBU_RS0103515	tetraacyldisaccharide 4'-kinase	72	65	90	72	0.0231798	0.0364047	1	1.38462
METBU_RS0103520	hypothetical protein	171	189	154	141	0.134741	1	0.824561	0.814815
METBU_RS0103525	3-deoxy-manno-octulosonate cytidylyltransferase	96	86	105	112	0.00503036	0.118111	1.16667	1.22093
METBU_RS0103530	aspartate aminotransferase	78	64	80	140	1.73061e-06	0.0703821	1.79487	1.25
METBU_RS0103535	homoserine dehydrogenase	102	88	129	106	0.0257064	0.00514585	1.03922	1.46591
METBU_RS0103540	threonine synthase	176	170	207	125	0.176217	0.00914366	0.710227	1.21765
METBU_RS0103545	ssDNA exonuclease RecJ	64	87	83	106	4.52025e-05	0.242405	1.65625	0.954023
METBU_RS0103550	hypothetical protein	15	15	34	28	1	0.00976333	1.86667	2.26667
METBU_RS0103555	carbohydrate kinase	27	35	43	43	0.000245459	0.16894	1.59259	1.22857
METBU_RS0103570	DNA mismatch repair protein MutL	30	44	41	81	2.352e-14	0.538699	2.7	0.931818
METBU_RS0103575	tRNA dimethylallyltransferase	23	15	28	35	0.00337043	1	1.52174	1.86667
METBU_RS0103580	hypothetical protein	15	10	21	23	1	1	1.53333	2.1
METBU_RS0103585	GTPase	13	14	26	35	1	1	2.69231	1.85714
METBU_RS0103595	hypothetical protein	21	31	21	6	0.615755	0.550005	0.285714	0.677419
METBU_RS0103600	prevent-host-death protein	125	212	113	175	0.00291614	0.372515	1.4	0.533019
METBU_RS0103605	Txe/YoeB family addiction module toxin	111	127	77	152	0.00593229	0.510211	1.36937	0.606299
METBU_RS0103610	hypothetical protein	75	92	330	323	7.70688e-46	3.38895e-17	4.30667	3.58696
METBU_RS0103615	hypothetical protein	271	377	769	859	6.91192e-23	2.84209e-06	3.16974	2.03979
METBU_RS0103620	hypothetical protein	601	622	1153	1075	4.66568e-05	0.000323928	1.78869	1.8537
METBU_RS0103625	succinate-semialdehyde dehydrogenase	44	55	48	35	0.0843637	0.729609	0.795455	0.872727
METBU_RS0103630	hypothetical protein	57	63	81	23	0.55625	0.404463	0.403509	1.28571
METBU_RS0103635	hypothetical protein	143	210	100	549	9.85313e-35	0.245361	3.83916	0.47619
METBU_RS0103640	dihydrolipoamide dehydrogenase	138	92	172	62	0.439768	2.83887e-05	0.449275	1.86957
METBU_RS0103645	dihydrolipoamide succinyltransferase	137	99	182	87	0.228301	5.61798e-05	0.635036	1.83838
METBU_RS0103650	2-oxoglutarate dehydrogenase E1	101	84	118	179	5.23324e-05	0.000487069	1.77228	1.40476
METBU_RS0103655	hypothetical protein	60	81	49	71	0.0101562	0.683319	1.18333	0.604938
METBU_RS0103660	histone	341	666	361	505	0.000364795	1	1.48094	0.542042
METBU_RS0103670	rhodanese domain protein	50	90	126	233	1.37036e-28	0.175201	4.66	1.4
METBU_RS0103675	molybdenum cofactor biosynthesis protein MoaA	21	9	18	29	0.0064355	1	1.38095	2
METBU_RS0103680	molybdopterin-guanine dinucleotide biosynthesis protein B	10	7	15	33	1	1	3.3	2.14286
METBU_RS0103685	molecular chaperone DnaJ	72	77	77	36	0.384742	0.637978	0.5	1
METBU_RS0103690	hypothetical protein	725	885	1320	498	0.245103	0.00520989	0.686897	1.49153
METBU_RS0103695	RNA polymerase sigma factor	1323	1388	1889	675	0.41728	0.0332618	0.510204	1.36095
METBU_RS0103700	amidohydrolase	66	40	46	85	0.00222211	0.37108	1.28788	1.15
METBU_RS0103705	GNAT family acetyltransferase	45	26	38	39	0.134209	0.363973	0.866667	1.46154
METBU_RS0103710	teicoplanin resistance protein VanZ	9	13	7	20	1	1	2.22222	0.538462
METBU_RS0103715	hypothetical protein	63	44	78	102	5.1987e-05	0.00907934	1.61905	1.77273
METBU_RS0103720	short-chain dehydrogenase	57	27	60	49	0.0622975	0.00034369	0.859649	2.22222
METBU_RS0103725	hypothetical protein	112	68	134	91	0.152531	0.023786	0.8125	1.97059
METBU_RS0103730	small mechanosensitive ion channel protein MscS	27	17	36	27	0.028582	6.93492e-05	1	2.11765
METBU_RS0103735	apolipoprotein acyltransferase	23	14	31	37	0.00175571	1	1.6087	2.21429
METBU_RS0103740	agmatine deiminase	11	3	18	15	1	1	1.36364	6
METBU_RS0103745	DNA repair protein RecN	25	9	22	43	2.15621e-05	1	1.72	2.44444
METBU_RS0103750	inorganic polyphosphate/ATP-NAD kinase	9	7	6	36	1	1	4	0.857143
METBU_RS0103755	HrcA family transcriptional regulator	15	18	22	211	0	0.609504	14.0667	1.22222
METBU_RS0103760	co-chaperone GrpE	32	40	44	215	3.23544e-82	0.716241	6.71875	1.1
METBU_RS0103765	molecular chaperone DnaK	120	126	85	171	0.00152628	0.762798	1.425	0.674603
METBU_RS0103770	molecular chaperone DnaJ	56	51	50	105	4.19376e-07	0.537412	1.875	0.980392
METBU_RS0103775	4-hydroxy-tetrahydrodipicolinate reductase	34	42	38	93	5.7462e-11	1	2.73529	0.904762
METBU_RS0103780	hypothetical protein	41	30	38	9	0.190222	1	0.219512	1.26667
METBU_RS0103785	hypothetical protein	72	61	87	67	0.156187	0.455088	0.930556	1.42623
METBU_RS0103790	formate dehydrogenase subunit alpha	214	159	164	146	0.250545	0.0456206	0.682243	1.03145
METBU_RS0103795	NADH-quinone oxidoreductase subunit F	129	83	107	296	1.77323e-09	0.0147942	2.29457	1.28916
METBU_RS0103800	hypothetical protein	86	100	68	74	0.057592	1	0.860465	0.68
METBU_RS0103805	MBL fold metallo-hydrolase	78	55	58	18	0.627744	0.422713	0.230769	1.05455
METBU_RS0103810	sulfur oxidation protein SoxZ	185	135	128	105	0.291645	0.3529	0.567568	0.948148
METBU_RS0103815	hypothetical protein	218	233	170	158	0.156861	0.904393	0.724771	0.729614
METBU_RS0103820	hypothetical protein	251	246	205	147	0.25504	0.728594	0.585657	0.833333
METBU_RS0103830	hypothetical protein	81	121	63	238	1.27223e-15	0.295298	2.93827	0.520661
METBU_RS0103835	molybdopterin-guanine dinucleotide biosynthesis protein A	21	13	16	13	0.446157	1	0.619048	1.23077
METBU_RS0103840	formate dehydrogenase	47	29	28	39	0.10325	1	0.829787	0.965517
METBU_RS0103845	topoisomerase II	62	40	55	91	0.0174928	0.770569	1.46774	1.375
METBU_RS0103850	heat-shock protein HtpX	1530	2972	796	2284	0.000966096	0.177656	1.49281	0.267833
METBU_RS0103855	sorbosone dehydrogenase	533	755	265	347	0.276101	0.380952	0.651032	0.350993
METBU_RS0103860	ADP-ribose pyrophosphatase	372	452	222	222	0.286747	0.723871	0.596774	0.49115
METBU_RS0103865	membrane protein	1062	1332	573	636	0.348927	0.490751	0.59887	0.43018
METBU_RS0103870	Vi polysaccharide biosynthesis protein vipA/tviB	79	68	87	65	0.0944189	0.042585	0.822785	1.27941
METBU_RS0103875	NAD dependent epimerase/dehydratase	100	71	91	55	0.290201	0.0677029	0.55	1.28169
METBU_RS0103880	hypothetical protein	179	130	158	64	0.591558	0.187834	0.357542	1.21538
METBU_RS0103885	sugar transferase	36	26	36	30	0.094585	0.158799	0.833333	1.38462
METBU_RS0103890	asparagine synthase	128	113	119	163	0.00764202	0.025924	1.27344	1.0531
METBU_RS0103895	hypothetical protein	496	437	623	789	0.000798937	0.00200155	1.59073	1.42563
METBU_RS0103900	hypothetical protein	271	248	468	415	0.000552406	2.22927e-07	1.53137	1.8871
METBU_RS0103905	hypothetical protein	107	95	211	162	0.000273537	8.69214e-07	1.51402	2.22105
METBU_RS0103915	hypothetical protein	28	23	26	69	8.3812e-11	0.481578	2.46429	1.13043
METBU_RS0103925	hypothetical protein	170	163	103	57	0.668038	1	0.335294	0.631902
METBU_RS0103940	prolyl-tRNA synthetase	60	49	58	49	0.0961477	0.0981478	0.816667	1.18367
METBU_RS0103945	hypothetical protein	239	417	237	96	0.468035	0.655721	0.401674	0.568345
METBU_RS0103950	hypothetical protein	3	9	6	13	1	1	4.33333	0.666667
METBU_RS0103955	(Fe-S)-cluster assembly protein	385	289	252	176	0.49379	0.145299	0.457143	0.871972
METBU_RS0103960	membrane protein	22	13	27	36	0.000630683	1	1.63636	2.07692
METBU_RS0103965	single-stranded DNA-binding protein	94	49	107	80	0.0845367	0.00404731	0.851064	2.18367
METBU_RS0103970	flagellar motor protein PomA	80	46	91	31	0.46288	0.00181366	0.3875	1.97826
METBU_RS0103975	flagellar motor protein MotB	79	44	80	40	0.322845	0.00601583	0.506329	1.81818
METBU_RS0103980	pilus biosynthesis protein PilZ	32	29	54	40	0.032348	0.0658932	1.25	1.86207
METBU_RS0103985	bifunctional biotin--[acetyl-CoA-carboxylase] synthetase/biotin operon repressor	43	28	53	38	0.0756938	0.0111016	0.883721	1.89286
METBU_RS0103995	hypothetical protein	31	16	38	30	0.0772608	0.00377338	0.967742	2.375
METBU_RS0104000	hypothetical protein	50	36	53	107	1.89347e-08	0.0882418	2.14	1.47222
METBU_RS0104010	hypothetical protein	53	38	38	65	0.0088521	0.874766	1.22642	1
METBU_RS0104015	hypothetical protein	255	338	155	136	0.332964	0.544382	0.533333	0.45858
METBU_RS0104020	hypothetical protein	128	114	96	96	0.138565	0.430781	0.75	0.842105
METBU_RS0104025	type VI secretion protein	81	44	48	26	0.818523	0.320798	0.320988	1.09091
METBU_RS0104030	hypothetical protein	47	30	41	23	0.327314	0.0961448	0.489362	1.36667
METBU_RS0104035	hypothetical protein	173	120	133	43	0.818523	0.323037	0.248555	1.10833
METBU_RS0104040	hypothetical protein	105	69	88	43	0.557835	0.00265246	0.409524	1.27536
METBU_RS0104055	hypothetical protein	232	111	200	44	0.251591	0.000139774	0.189655	1.8018
METBU_RS0104060	hypothetical protein	485	219	539	107	0.551232	6.63626e-09	0.220619	2.46119
METBU_RS0104065	type VI secretion protein EvpB	874	594	778	151	0.755902	0.0177012	0.172769	1.30976
METBU_RS0104070	hypothetical protein	4005	4047	2922	1703	0.750234	0.396716	0.425218	0.722016
METBU_RS0104075	virulence protein SciE type	297	156	253	85	1	0.000767645	0.286195	1.62179
METBU_RS0104080	hypothetical protein	211	117	186	82	0.474193	0.00841043	0.388626	1.58974
METBU_RS0104085	type VI secretion system protein ImpG	54	27	60	23	0.435004	4.67061e-05	0.425926	2.22222
METBU_RS0104090	type VI secretion protein	110	94	105	108	0.036353	0.136323	0.981818	1.11702
METBU_RS0104095	ATPase AAA	121	75	108	34	0.834792	0.00039978	0.280992	1.44
METBU_RS0104100	hypothetical protein	145	59	156	41	1	4.9089e-06	0.282759	2.64407
METBU_RS0104105	hypothetical protein	108	86	139	23	0.4781	0.00921172	0.212963	1.61628
METBU_RS0104110	type VI secretion protein ImpA	98	51	95	37	0.513336	0.000105757	0.377551	1.86275
METBU_RS0104115	hypothetical protein	49	33	61	35	0.238651	0.0533115	0.714286	1.84848
METBU_RS0104120	type VI secretion protein	51	36	60	45	0.202879	0.383949	0.882353	1.66667
METBU_RS0104125	hypothetical protein	71	66	51	30	0.594517	0.814888	0.422535	0.772727
METBU_RS0104130	type VI secretion protein ImpA	9	8	19	9	1	1	1	2.375
METBU_RS0104140	hypothetical protein	23	19	25	22	0.222016	0.808685	0.956522	1.31579
METBU_RS0104145	hypothetical protein	17	12	16	16	1	1	0.941176	1.33333
METBU_RS0104155	hypothetical protein	23	20	27	11	0.594708	0.787289	0.478261	1.35
METBU_RS0104160	hypothetical protein	50	52	38	18	1	0.429511	0.36	0.730769
METBU_RS0104165	3-oxoacyl-ACP synthase	15	8	13	7	1	1	0.466667	1.625
METBU_RS0104175	hypothetical protein	29	18	33	28	0.0976562	0.0611753	0.965517	1.83333
METBU_RS0104185	hypothetical protein	7	44	19	43	1	0.00595263	6.14286	0.431818
METBU_RS0104190	hypothetical protein	10	15	13	20	1	1	2	0.866667
METBU_RS0104195	hypothetical protein	31	35	30	61	2.02396e-06	0.993028	1.96774	0.857143
METBU_RS0104210	hypothetical protein	51	41	57	35	0.166294	0.0249917	0.686275	1.39024
METBU_RS0104220	histidine kinase	69	50	75	113	4.95105e-05	0.0044294	1.63768	1.5
METBU_RS0104225	FAD-dependent pyridine nucleotide-Disulfide oxidoreductase	798	622	458	405	0.456392	0.453188	0.507519	0.736334
METBU_RS0104230	rubredoxin	920	1289	605	894	0.0393256	0.606984	0.971739	0.469356
METBU_RS0104235	hydrogenase nickel incorporation protein HypA	179	138	117	75	0.418974	0.954749	0.418994	0.847826
METBU_RS0104240	hydrogenase assembly protein HypC	291	217	168	186	0.191526	1	0.639175	0.774194
METBU_RS0104245	hypothetical protein	253	391	145	112	0.429843	0.102139	0.442688	0.370844
METBU_RS0104250	carbamoyl dehydratase HypE	37	26	38	38	0.0400051	0.13166	1.02703	1.46154
METBU_RS0104255	hypothetical protein	72	50	61	52	0.143854	0.238871	0.722222	1.22
METBU_RS0104260	hypothetical protein	491	601	289	271	0.308738	0.468105	0.551935	0.480865
METBU_RS0104265	hypothetical protein	282	166	188	86	0.751986	0.0597779	0.304965	1.13253
METBU_RS0104270	Crp/Fnr family transcriptional regulator	187	209	177	214	0.00726702	0.66674	1.14439	0.84689
METBU_RS0104275	hypothetical protein	258	223	202	281	0.0140006	0.79443	1.08915	0.90583
METBU_RS0104280	transglycosylase	24	27	44	69	4.60586e-12	0.0353606	2.875	1.62963
METBU_RS0104290	quercetin 2,3-dioxygenase	50	77	57	57	0.0123647	1	1.14	0.74026
METBU_RS0104295	PrkA family serine protein kinase	318	352	150	223	0.235701	0.774175	0.701258	0.426136
METBU_RS0104300	hypothetical protein	279	225	161	118	0.533189	0.642842	0.422939	0.715556
METBU_RS0104305	SpoVR family protein	39	21	29	16	0.437492	0.153094	0.410256	1.38095
METBU_RS0104310	hypothetical protein	363	210	233	49	0.0284381	0.0270259	0.134986	1.10952
METBU_RS0104315	hypothetical protein	386	252	240	149	0.519668	0.271767	0.38601	0.952381
METBU_RS0104320	hypothetical protein	13	57	23	28	1	0.0132326	2.15385	0.403509
METBU_RS0104325	hypothetical protein	17	116	61	337	0	0.547339	19.8235	0.525862
METBU_RS0104330	hypothetical protein	25	101	110	56	2.05278e-09	0.0239197	2.24	1.08911
METBU_RS0104335	phage tail protein	41	123	115	118	4.52587e-10	0.643506	2.87805	0.934959
METBU_RS0104340	glycerol acyltransferase	22	81	58	32	0.0501644	0.942349	1.45455	0.716049
METBU_RS0104345	hypothetical protein	8	56	70	13	1	0.907172	1.625	1.25
METBU_RS0104350	hypothetical protein	5	29	28	8	1	1	1.6	0.965517
METBU_RS0104355	type IV secretion protein Rhs	18	51	49	50	1	0.399919	2.77778	0.960784
METBU_RS0104360	membrane protein	21	94	70	125	3.42219e-25	0.808998	5.95238	0.744681
METBU_RS0104365	hypothetical protein	28	78	88	83	1.85915e-08	0.43252	2.96429	1.12821
METBU_RS0104370	hypothetical protein	28	106	81	104	5.56594e-30	0.285076	3.71429	0.764151
METBU_RS0104375	hypothetical protein	22	71	63	102	7.25458e-58	0.120511	4.63636	0.887324
METBU_RS0104395	ATPase AAA	15	10	17	13	1	1	0.866667	1.7
METBU_RS0104405	hypothetical protein	1	0	0	1	1	1	1	#DIV/0!
METBU_RS0104410	CopG family transcriptional regulator	58	229	39	121	7.2021e-05	7.36656e-18	2.08621	0.170306
METBU_RS0104415	CRISPR-associated protein	32	40	35	62	3.44338e-08	0.595987	1.9375	0.875
METBU_RS0104420	CRISPR-associated protein	42	48	49	42	0.0626046	0.606917	1	1.02083
METBU_RS0104425	hypothetical protein	33	32	50	14	0.417946	0.00802677	0.424242	1.5625
METBU_RS0104430	CRISPR-associated protein Csd2	31	43	50	20	0.278363	0.319317	0.645161	1.16279
METBU_RS0104435	CRISPR-associated protein Cas4	16	11	30	15	1	1	0.9375	2.72727
METBU_RS0104440	subtype I-C CRISPR-associated endonuclease Cas1	22	27	36	47	4.83746e-06	0.21826	2.13636	1.33333
METBU_RS0104445	CRISPR-associated endonuclease Cas2	68	71	99	76	0.0547602	0.348985	1.11765	1.39437
METBU_RS0104455	hypothetical protein	11	12	11	19	1	1	1.72727	0.916667
METBU_RS0104460	antitoxin	56	101	133	303	1.69968e-30	0.477697	5.41071	1.31683
METBU_RS0104465	ribonuclease	28	42	30	91	4.42068e-09	0.596118	3.25	0.714286
METBU_RS0104470	cytochrome C biogenesis protein CycH	14	9	28	93	2.68402e-57	1	6.64286	3.11111
METBU_RS0104475	hypothetical protein	19	15	48	137	3.52679e-31	0.0207857	7.21053	3.2
METBU_RS0104480	membrane protein	14	11	18	38	1	1	2.71429	1.63636
METBU_RS0104485	membrane protein	16	4	21	2	1	1	0.125	5.25
METBU_RS0104490	multidrug efflux RND transporter permease subunit	18	12	19	21	1	1	1.16667	1.58333
METBU_RS0104495	RND transporter	8	7	9	16	1	1	2	1.28571
METBU_RS0104500	TetR family transcriptional regulator	21	11	20	27	0.054739	1	1.28571	1.81818
METBU_RS0104505	cytosine deaminase	50	49	48	54	0.0563168	1	1.08	0.979592
METBU_RS0104510	cytochrome oxidase assembly protein	24	11	28	30	0.0183788	1	1.25	2.54545
METBU_RS0104515	histidine kinase	33	22	45	127	1.69903e-23	0.0198559	3.84848	2.04545
METBU_RS0104520	hypothetical protein	32	23	40	44	0.00573078	0.062538	1.375	1.73913
METBU_RS0104525	hypothetical protein	19	20	24	34	0.0161523	1	1.78947	1.2
METBU_RS0104530	GTP-binding protein	40	35	64	30	0.141678	0.00437318	0.75	1.82857
METBU_RS0104545	hypothetical protein	20	33	14	20	0.194471	0.00858545	1	0.424242
METBU_RS0104550	hypothetical protein	36	18	44	29	0.198082	0.0216064	0.805556	2.44444
METBU_RS0104560	hypothetical protein	47	41	38	71	0.000780014	0.12795	1.51064	0.926829
METBU_RS0104580	sulfurtransferase	13	10	4	27	1	1	2.07692	0.4
METBU_RS0104585	membrane protein	12	3	1	1	1	1	0.0833333	0.333333
METBU_RS0104590	hypothetical protein	10	8	7	13	1	1	1.3	0.875
METBU_RS0104595	pyridine nucleotide-disulfide oxidoreductase	6	3	3	9	1	1	1.5	1
METBU_RS0104600	hypothetical protein	5	5	7	4	1	1	0.8	1.4
METBU_RS0104605	hypothetical protein	137	201	138	145	0.0210162	0.708749	1.05839	0.686567
METBU_RS0104620	hypothetical protein	1	3	14	12	1	1	12	4.66667
METBU_RS0104625	hypothetical protein	23	44	34	45	0.00217784	0.841049	1.95652	0.772727
METBU_RS0104630	ATPase AAA	56	75	49	96	1.78658e-05	1	1.71429	0.653333
METBU_RS0104640	hypothetical protein	47	79	53	84	0.000577779	0.698505	1.78723	0.670886
METBU_RS0104645	hypothetical protein	39	23	31	57	0.00203512	0.486671	1.46154	1.34783
METBU_RS0104655	chemotaxis protein	1202	487	454	12	0	0.148011	0.00998336	0.932238
METBU_RS0104660	hypothetical protein	640	137	328	11	0	2.22777e-12	0.0171875	2.39416
METBU_RS0104665	two-component system protein-glutamate methylesterase response regulator	464	148	197	7	0	0.0072559	0.0150862	1.33108
METBU_RS0104670	PBS lyase	491	155	262	9	0	0.000871741	0.0183299	1.69032
METBU_RS0104675	chemotaxis protein	536	122	265	3	0	1.62833e-06	0.00559701	2.17213
METBU_RS0104680	chemotaxis protein CheY	373	110	178	2	0	0.017242	0.00536193	1.61818
METBU_RS0104685	hypothetical protein	260	62	147	6	1.37428e-135	3.60353e-09	0.0230769	2.37097
METBU_RS0104690	hypothetical protein	400	99	268	15	3.59302e-71	3.99298e-05	0.0375	2.70707
METBU_RS0104695	chemotaxis protein CheY	319	89	211	13	3.73774e-55	5.85821e-05	0.0407524	2.37079
METBU_RS0104700	hypothetical protein	254	86	185	8	7.44931e-80	2.11908e-06	0.0314961	2.15116
METBU_RS0104705	hypothetical protein	368	146	186	11	2.02898e-106	0.0218503	0.0298913	1.27397
METBU_RS0104710	hypothetical protein	341	86	180	25	1.69186e-12	0.000921585	0.0733138	2.09302
METBU_RS0104715	hypothetical protein	200	74	121	11	1.43399e-28	0.0316471	0.055	1.63514
METBU_RS0104720	hypothetical protein	249	108	159	27	0.000109572	0.0418731	0.108434	1.47222
METBU_RS0104725	hypothetical protein	172	34	107	15	1.10611e-08	2.54544e-06	0.0872093	3.14706
METBU_RS0104730	hypothetical protein	110	51	103	29	1	0.000231375	0.263636	2.01961
METBU_RS0104735	hypothetical protein	97	68	132	16	0.0186228	0.0110372	0.164948	1.94118
METBU_RS0104740	hypothetical protein	1266	656	975	34	8.12429e-128	0.00713535	0.0268562	1.48628
METBU_RS0104745	two-component system protein-glutamate methylesterase response regulator	541	206	418	42	9.19522e-10	1.27078e-08	0.077634	2.02913
METBU_RS0104760	hypothetical protein	153	111	404	39	1	1.87377e-29	0.254902	3.63964
METBU_RS0104765	hypothetical protein	976	1377	2738	216	1	2.68978e-05	0.221311	1.98838
METBU_RS0104770	hypothetical protein	1153	390	774	21	1.77685e-283	6.63118e-05	0.0182134	1.98462
METBU_RS0104780	chemotaxis protein CheY	2107	1099	2503	28	0	1.29967e-08	0.013289	2.27753
METBU_RS0104790	hypothetical protein	1514	924	1728	39	1.21091e-99	0.000973756	0.0257596	1.87013
METBU_RS0104805	hypothetical protein	909	510	1846	91	5.80431e-06	1.71236e-23	0.10011	3.61961
METBU_RS0104815	hypothetical protein	0	5	3	10	1	1	#DIV/0!	0.6
METBU_RS0104825	hypothetical protein	27	65	75	27	0.201101	0.547339	1	1.15385
METBU_RS0104830	3-polyprenyl-4-hydroxybenzoate decarboxylase	42	29	45	26	0.204526	0.0224278	0.619048	1.55172
METBU_RS0104835	oligopeptidase A	58	31	63	35	0.250997	0.000131557	0.603448	2.03226
METBU_RS0104840	cyclic nucleotide-binding protein	21	15	26	55	6.20656e-10	1	2.61905	1.73333
METBU_RS0104845	histidine kinase	19	13	29	61	2.45562e-14	1	3.21053	2.23077
METBU_RS0104850	histidine kinase	42	23	37	92	2.37768e-09	0.0470682	2.19048	1.6087
METBU_RS0104855	hypothetical protein	59	36	45	68	0.00996865	0.097824	1.15254	1.25
METBU_RS0104860	general secretion pathway protein	27	23	50	82	1.12983e-12	0.00689925	3.03704	2.17391
METBU_RS0104865	hypothetical protein	35	29	28	31	0.139064	1	0.885714	0.965517
METBU_RS0104870	membrane protein	19	16	15	16	0.181755	1	0.842105	0.9375
METBU_RS0104875	anhydrase	37	15	23	46	0.0241038	1	1.24324	1.53333
METBU_RS0104880	tRNA-dihydrouridine synthase A	26	21	20	28	0.05614	1	1.07692	0.952381
METBU_RS0104885	GTP cyclohydrolase I	82	55	121	127	0.000220074	0.000783568	1.54878	2.2
METBU_RS0104890	hypothetical protein	105	94	115	148	0.00876096	0.667956	1.40952	1.2234
METBU_RS0104895	DNA mismatch repair protein MutS	111	67	97	66	0.268184	0.0080404	0.594595	1.44776
METBU_RS0104900	lytic transglycosylase	70	78	69	95	0.00259095	0.874148	1.35714	0.884615
METBU_RS0104905	hypothetical protein	34	24	29	57	0.000491368	0.586405	1.67647	1.20833
METBU_RS0104910	septum formation inhibitor Maf	29	19	1658	4	0.0107188	0	0.137931	87.2632
METBU_RS0104915	metal-binding protein	544	617	728	134	0.921187	0.0156908	0.246324	1.1799
METBU_RS0104920	phosphate acyltransferase	67	39	180	25	0.465448	6.0318e-25	0.373134	4.61538
METBU_RS0104925	3-oxoacyl-ACP synthase	132	89	243	72	0.310389	2.31413e-10	0.545455	2.73034
METBU_RS0104930	malonyl CoA-ACP transacylase	391	601	469	847	4.47388e-07	0.360089	2.16624	0.780366
METBU_RS0104935	3-ketoacyl-ACP reductase	219	160	357	57	1	3.44443e-07	0.260274	2.23125
METBU_RS0104940	acyl carrier protein	1136	933	1733	1505	0.00575736	4.20263e-07	1.32482	1.85745
METBU_RS0104945	3-oxoacyl-ACP synthase	166	115	291	162	0.0454623	1.81037e-10	0.975904	2.53043
METBU_RS0104950	4-amino-4-deoxychorismate lyase	51	21	127	83	7.98196e-05	1.7325e-24	1.62745	6.04762
METBU_RS0104955	aminodeoxychorismate lyase	39	23	74	40	0.0385612	9.98258e-07	1.02564	3.21739
METBU_RS0104960	thymidylate kinase	37	26	78	30	0.177675	6.64714e-05	0.810811	3
METBU_RS0104965	DNA polymerase III subunit delta'	23	32	47	36	0.00181921	0.0924424	1.56522	1.46875
METBU_RS0104970	type 4 fimbrial biogenesis protein PilZ	113	156	122	96	0.09612	1	0.849558	0.782051
METBU_RS0104975	deoxyribonuclease	27	10	60	29	0.0613999	3.21617e-13	1.07407	6
METBU_RS0104980	hypothetical protein	3	8	7	14	1	1	4.66667	0.875
METBU_RS0104985	PEP-CTERM/exosortase system-associated acyltransferase	9	17	15	27	1	1	3	0.882353
METBU_RS0104990	diguanylate cyclase	20	21	26	28	0.000692954	0.124086	1.4	1.2381
METBU_RS0104995	hypothetical protein	4	3	5	7	1	1	1.75	1.66667
METBU_RS0105000	hypothetical protein	2	9	6	6	1	1	3	0.666667
METBU_RS0105005	hypothetical protein	15	23	7	16	1	0.000142987	1.06667	0.304348
METBU_RS0105010	aldehyde-activating protein	243	238	236	344	0.000864805	0.224684	1.41564	0.991597
METBU_RS0105015	hypothetical protein	406	320	331	277	0.187173	0.208544	0.682266	1.03438
METBU_RS0105020	hypothetical protein	36	25	36	18	0.351079	0.0134302	0.5	1.44
METBU_RS0105025	hypothetical protein	127	123	100	301	5.3318e-12	0.955659	2.37008	0.813008
METBU_RS0105035	lysyl-tRNA synthetase	48	39	82	59	0.00317427	9.88043e-05	1.22917	2.10256
METBU_RS0105045	ferredoxin	57	74	52	44	0.240582	0.644718	0.77193	0.702703
METBU_RS0105050	hypothetical protein	46	55	48	74	0.00026231	0.907093	1.6087	0.872727
METBU_RS0105055	nitrogen fixation protein NifU	29	38	27	37	0.0511382	0.643506	1.27586	0.710526
METBU_RS0105060	cysteine sulfinate desulfinase	34	44	37	77	2.74759e-09	0.897042	2.26471	0.840909
METBU_RS0105065	hypothetical protein	71	36	38	121	4.55985e-05	0.94613	1.70423	1.05556
METBU_RS0105070	Fe-S cluster assembly protein SufD	51	56	45	77	0.000135713	0.963711	1.5098	0.803571
METBU_RS0105075	Fe-S cluster assembly ATPase SufC	66	95	57	109	3.57937e-05	0.730699	1.65152	0.6
METBU_RS0105080	cysteine desulfurase activator complex subunit SufB	43	55	37	103	1.06086e-11	1	2.39535	0.672727
METBU_RS0105085	Rrf2 family transcriptional regulator	7	10	13	78	2.55811e-69	1	11.1429	1.3
METBU_RS0105090	competence protein ComEC	8	9	17	13	1	1	1.625	1.88889
METBU_RS0105095	ATP-binding protein	233	184	166	225	0.0422913	0.51571	0.965665	0.902174
METBU_RS0105100	ABC transporter ATP-binding protein	57	55	80	72	0.00632906	0.0597779	1.26316	1.45455
METBU_RS0105105	cell division protein FtsX	55	37	67	69	0.00240052	0.00321326	1.25455	1.81081
METBU_RS0105110	Fur family transcriptional regulator	365	555	195	396	0.0177935	0.0521436	1.08493	0.351351
METBU_RS0105120	hypothetical protein	226	148	177	113	0.328529	0.236649	0.5	1.19595
METBU_RS0105125	hypothetical protein	173	152	137	230	0.000950145	0.72767	1.32948	0.901316
METBU_RS0105130	transporter	97	67	75	74	0.131304	0.133249	0.762887	1.1194
METBU_RS0105135	SsrA-binding protein	22	27	46	80	6.6742e-12	0.21175	3.63636	1.7037
METBU_RS0105140	type III effector	18	24	55	68	1.01646e-09	0.0726082	3.77778	2.29167
METBU_RS0105145	FAD-dependent oxidoreductase	13	15	22	77	3.82184e-43	1	5.92308	1.46667
METBU_RS0105150	SAM-dependent methyltransferase	6	8	16	11	1	1	1.83333	2
METBU_RS0105155	exosortase-affiliated protein, TIGR04073 family	2001	3335	1261	4304	5.19594e-07	0.51571	2.15092	0.378111
METBU_RS0105160	ATP-dependent RNA helicase HrpA	16	16	20	27	1	1	1.6875	1.25
METBU_RS0105165	hypothetical protein	1153	1117	1725	1432	0.0145974	0.00067721	1.24198	1.54432
METBU_RS0105170	hypothetical protein	23	14	113	148	2.23663e-34	2.86302e-18	6.43478	8.07143
METBU_RS0105175	metallophosphoesterase	25	25	34	55	9.06251e-06	0.485979	2.2	1.36
METBU_RS0105180	class V aminotransferase	56	56	62	52	0.0409626	0.27362	0.928571	1.10714
METBU_RS0105185	hypothetical protein	120	120	154	79	0.205354	0.12997	0.658333	1.28333
METBU_RS0105190	glyoxalase	600	814	300	504	0.128039	0.0911452	0.84	0.36855
METBU_RS0105195	hydrogenase nickel incorporation protein HypB	298	182	161	310	0.0438142	0.351317	1.04027	0.884615
METBU_RS0105205	hydrogenase maturation protein HypF	10	13	9	21	1	1	2.1	0.692308
METBU_RS0105210	hypothetical protein	225	183	173	124	0.383226	0.0862175	0.551111	0.945355
METBU_RS0105215	(2Fe-2S)-binding protein	205	246	154	147	0.14642	1	0.717073	0.626016
METBU_RS0105220	4-diphosphocytidyl-2C-methyl-D-erythritol kinase	98	130	88	170	6.17388e-06	1	1.73469	0.676923
METBU_RS0105225	xanthine dehydrogenase	16	17	23	40	1	1	2.5	1.35294
METBU_RS0105230	Fur family transcriptional regulator	17	17	22	49	1	1	2.88235	1.29412
METBU_RS0105235	polyphosphate-dependent AMP kinase	58	44	41	69	0.00487654	0.625867	1.18966	0.931818
METBU_RS0105240	glycerol acyltransferase	4	4	8	21	1	1	5.25	2
METBU_RS0105245	hemolysin	16	14	8	19	1	1	1.1875	0.571429
METBU_RS0105250	diguanylate cyclase	50	81	112	94	5.84819e-07	0.00330506	1.88	1.38272
METBU_RS0105265	hypothetical protein	107	94	69	55	0.419447	0.329896	0.514019	0.734043
METBU_RS0105270	anti-sigma factor	103	100	65	156	0.00036067	0.757607	1.51456	0.65
METBU_RS0105275	anti-anti-sigma factor	183	214	91	153	0.0736245	0.0712295	0.836066	0.425234
METBU_RS0105280	chromate transporter	25	43	16	37	0.00182	0.0103111	1.48	0.372093
METBU_RS0105285	hypothetical protein	6	13	15	25	1	1	4.16667	1.15385
METBU_RS0105290	hypothetical protein	26	36	30	18	0.487144	0.586323	0.692308	0.833333
METBU_RS0105295	hypothetical protein	735	873	446	535	0.154538	0.746454	0.727891	0.510882
METBU_RS0105300	50S ribosomal protein L9	757	852	689	202	1	0.217455	0.266843	0.808685
METBU_RS0105305	membrane protein	531	452	593	341	0.291807	0.00588153	0.642185	1.31195
METBU_RS0105310	30S ribosomal protein S18	467	388	883	116	0.744415	4.49047e-07	0.248394	2.27577
METBU_RS0105315	30S ribosomal protein S6	326	283	734	202	0.240953	2.26052e-10	0.619632	2.59364
METBU_RS0105320	hypothetical protein	5	12	7	25	1	1	5	0.583333
METBU_RS0105325	carboxymethylenebutenolidase	135	193	143	96	0.149629	0.859084	0.711111	0.740933
METBU_RS0105330	hypothetical protein	15	11	5	11	1	1	0.733333	0.454545
METBU_RS0105335	phosphotyrosine protein phosphatase	96	106	68	68	0.162407	0.805847	0.708333	0.641509
METBU_RS0105345	methyl-accepting chemotaxis protein	874	563	360	308	0.709023	0.549513	0.352403	0.639432
METBU_RS0105350	ATP synthase subunit A	244	263	188	77	0.670298	0.411666	0.315574	0.714829
METBU_RS0105355	hypothetical protein	92	30	86	11	0.000486031	3.68653e-05	0.119565	2.86667
METBU_RS0105360	V-type ATP synthase subunit A	174	83	131	25	0.0171587	0.00977971	0.143678	1.57831
METBU_RS0105365	ATP synthase subunit K	245	152	139	28	0.000530326	0.686266	0.114286	0.914474
METBU_RS0105370	ATPase	243	99	128	30	0.00364474	0.00539241	0.123457	1.29293
METBU_RS0105375	ATP synthase subunit D	262	100	158	45	0.107612	0.00952578	0.171756	1.58
METBU_RS0105380	ATP synthase subunit B	177	72	103	43	0.826982	0.0114498	0.242938	1.43056
METBU_RS0105385	diguanylate cyclase	8	17	46	39	1	0.000227414	4.875	2.70588
METBU_RS0105390	hypothetical protein	61	47	98	216	3.85673e-22	0.00483546	3.54098	2.08511
METBU_RS0105395	hypothetical protein	20	120	349	298	0	8.87751e-15	14.9	2.90833
METBU_RS0105400	hypothetical protein	1056	1688	780	1005	0.0779203	1	0.951705	0.462085
METBU_RS0105405	copper-exporting ATPase	307	304	192	213	0.253117	0.758405	0.693811	0.631579
METBU_RS0105410	mercuric reductase	218	239	173	77	0.657385	1	0.353211	0.723849
METBU_RS0105415	diguanylate phosphodiesterase	61	52	70	246	1.53449e-40	0.049894	4.03279	1.34615
METBU_RS0105420	hypothetical protein	112	80	105	195	1.07554e-05	0.158707	1.74107	1.3125
METBU_RS0105425	lysogenization protein HflD	75	52	82	132	8.47216e-06	0.0379745	1.76	1.57692
METBU_RS0105430	ABC transporter ATP-binding protein	45	26	51	66	0.000719902	0.012634	1.46667	1.96154
METBU_RS0105435	hypothetical protein	36	58	47	31	0.0798257	0.946316	0.861111	0.810345
METBU_RS0105440	histidine kinase	18	21	34	20	1	0.00619125	1.11111	1.61905
METBU_RS0105450	hypothetical protein	46	49	66	46	0.0335112	0.0186791	1	1.34694
METBU_RS0105455	two-component system response regulator	36	38	52	76	9.94321e-08	0.106381	2.11111	1.36842
METBU_RS0105460	DNA ligase	26	15	27	39	0.000199319	1	1.5	1.8
METBU_RS0105465	phosphoglyceromutase	56	56	70	22	0.464368	0.0533353	0.392857	1.25
METBU_RS0105480	hypothetical protein	1370	1234	1142	445	0.68481	0.139628	0.324818	0.925446
METBU_RS0105485	hypothetical protein	50	46	50	54	0.0109564	0.233869	1.08	1.08696
METBU_RS0105490	exonuclease I	146	98	133	215	0.000776694	0.00821671	1.4726	1.35714
METBU_RS0105495	signal transduction protein	264	429	246	476	3.54844e-06	1	1.80303	0.573427
METBU_RS0105500	hypothetical protein	103	74	110	200	0.000111929	0.425548	1.94175	1.48649
METBU_RS0105505	thiamine biosynthesis lipoprotein ApbE	102	94	140	82	0.10542	0.00706415	0.803922	1.48936
METBU_RS0105510	Na+-translocating NADH-quinone reductase subunit F	422	392	453	194	0.486608	0.0259362	0.459716	1.15561
METBU_RS0105515	Na+-translocating NADH-quinone reductase subunit E	358	300	478	82	0.63795	0.000143075	0.22905	1.59333
METBU_RS0105520	NADH-quinone reductase subunit D	416	324	583	143	0.612377	1.10246e-06	0.34375	1.79938
METBU_RS0105525	Na+-translocating NADH-quinone reductase subunit C	457	285	589	146	0.668658	8.68638e-09	0.319475	2.06667
METBU_RS0105530	Na+-translocating NADH-quinone reductase subunit B	265	157	339	177	0.265927	8.59191e-09	0.667925	2.15924
METBU_RS0105535	Na+-translocating NADH-quinone reductase subunit A	304	224	423	150	0.458639	4.1725e-06	0.493421	1.88839
METBU_RS0105540	quinolinate synthetase	336	344	233	273	0.163154	0.579536	0.8125	0.677326
METBU_RS0105545	aspartyl-tRNA synthetase	175	172	160	227	0.00838052	0.0906149	1.29714	0.930233
METBU_RS0105550	regulatory protein, FmdB family	137	124	94	88	0.244574	1	0.642336	0.758065
METBU_RS0105555	dihydroorotase	106	96	74	161	0.000236004	0.938047	1.51887	0.770833
METBU_RS0105560	hypothetical protein	396	405	321	145	0.556357	0.367115	0.366162	0.792593
METBU_RS0105565	hypothetical protein	130	105	117	97	0.12351	0.189456	0.746154	1.11429
METBU_RS0105570	hypothetical protein	0	0	2	6	1	1	#DIV/0!	#DIV/0!
METBU_RS0105575	transporter	7	5	7	11	1	1	1.57143	1.4
METBU_RS0105580	hemolysin D	6	10	7	10	1	1	1.66667	0.7
METBU_RS0105590	hypothetical protein	12	15	13	23	1	1	1.91667	0.866667
METBU_RS0105595	hypothetical protein	31	79	18	110	9.77482e-11	2.38479e-11	3.54839	0.227848
METBU_RS0105600	pyridoxamine 5'-phosphate oxidase	147	94	95	103	0.1577	0.46561	0.70068	1.01064
METBU_RS0105605	hypothetical protein	103	86	69	165	0.00197462	0.881506	1.60194	0.802326
METBU_RS0105620	5-oxoprolinase	21	26	30	42	6.90588e-08	0.10265	2	1.15385
METBU_RS0105625	hypothetical protein	14	17	25	14	1	1	1	1.47059
METBU_RS0105630	tRNA 2-thiocytidine biosynthesis protein TtcA	19	16	49	28	0.0129628	0.000110637	1.47368	3.0625
METBU_RS0105635	3-oxoacyl-ACP synthase	169	132	149	127	0.153812	0.0458419	0.751479	1.12879
METBU_RS0105640	3-hydroxydecanoyl-ACP dehydratase	121	82	144	109	0.0478924	0.00588061	0.900826	1.7561
METBU_RS0105645	hypothetical protein	104	101	69	108	0.0291709	0.910885	1.03846	0.683168
METBU_RS0105650	ABC transporter ATP-binding protein	20	11	27	53	1.12417e-11	1	2.65	2.45455
METBU_RS0105655	phosphoesterase	22	20	28	36	0.00246102	0.3944	1.63636	1.4
METBU_RS0105660	glutamate--cysteine ligase GCS2	22	13	19	74	4.83771e-18	1	3.36364	1.46154
METBU_RS0105665	peptidase M14	13	6	15	36	1	1	2.76923	2.5
METBU_RS0105670	hypothetical protein	48	35	54	71	0.0057673	0.30471	1.47917	1.54286
METBU_RS0105675	exodeoxyribonuclease III	29	30	44	38	0.0161401	0.206962	1.31034	1.46667
METBU_RS0105680	uracil-DNA glycosylase	155	145	172	192	0.00365145	0.0845438	1.23871	1.18621
METBU_RS0105685	hypothetical protein	284	270	311	325	0.00632906	0.171147	1.14437	1.15185
METBU_RS0105695	diguanylate cyclase	11	20	42	15	1	4.91177e-05	1.36364	2.1
METBU_RS0105700	SirA-like domain-containing protein	3	2	29	16	1	1	5.33333	14.5
METBU_RS0105705	sirohydrochlorin ferrochelatase	14	17	15	25	1	1	1.78571	0.882353
METBU_RS0105720	hypothetical protein	68	59	45	104	0.0126269	0.633817	1.52941	0.762712
METBU_RS0105725	alpha-amylase	57	42	53	49	0.079652	0.0471472	0.859649	1.2619
METBU_RS0105730	hypothetical protein	0	6	1	2	1	1	#DIV/0!	0.166667
METBU_RS0105755	hypothetical protein	2	1	2	7	1	1	3.5	2
METBU_RS0105770	triosephosphate isomerase	378	199	687	590	0.00067233	4.5814e-22	1.56085	3.45226
METBU_RS0105775	phosphoglucosamine mutase	55	40	68	40	0.115752	0.00567466	0.727273	1.7
METBU_RS0105780	ATP-dependent metalloprotease	416	327	337	278	0.285509	0.097263	0.668269	1.03058
METBU_RS0105785	23S rRNA methyltransferase	63	64	83	53	0.101874	0.144623	0.84127	1.29688
METBU_RS0105790	RNA-binding protein	50	25	71	139	8.12586e-08	0.0165524	2.78	2.84
METBU_RS0105795	transcription elongation factor GreA	136	113	185	94	0.157174	0.00764206	0.691176	1.63717
METBU_RS0105800	carbamoyl phosphate synthase large subunit	174	136	194	137	0.164213	0.00232413	0.787356	1.42647
METBU_RS0105805	carbamoyl phosphate synthase small subunit	61	37	98	119	1.15993e-07	4.1762e-07	1.95082	2.64865
METBU_RS0105810	carboxypeptidase	20	9	23	35	3.17498e-06	1	1.75	2.55556
METBU_RS0105815	FMN reductase	460	590	296	411	0.0997688	0.779061	0.893478	0.501695
METBU_RS0105820	ABC transporter	255	298	168	179	0.194192	1	0.701961	0.563758
METBU_RS0105825	ribonuclease T	9	8	22	44	1	1	4.88889	2.75
METBU_RS0105830	glutaredoxin	82	143	90	147	0.000182294	0.696594	1.79268	0.629371
METBU_RS0105835	acetylornithine aminotransferase	25	17	64	30	0.0209139	4.43775e-09	1.2	3.76471
METBU_RS0105840	ornithine carbamoyltransferase	34	24	83	31	0.10185	5.47972e-08	0.911765	3.45833
METBU_RS0105845	hypothetical protein	201	156	219	169	0.0876405	0.0138339	0.840796	1.40385
METBU_RS0105850	dihydroxy-acid dehydratase	140	114	137	53	0.542079	0.00841043	0.378571	1.20175
METBU_RS0105855	N-acetylglutamate synthase	20	13	34	34	0.000544032	0.000852883	1.7	2.61538
METBU_RS0105860	phosphoesterase	27	16	42	25	0.124727	0.00312967	0.925926	2.625
METBU_RS0105865	RNA pyrophosphohydrolase	188	110	128	253	0.00147243	0.218742	1.34574	1.16364
METBU_RS0105870	phosphoserine phosphatase	74	85	63	177	3.85426e-11	1	2.39189	0.741176
METBU_RS0105885	hypothetical protein	1	7	6	31	1	1	31	0.857143
METBU_RS0105890	hypothetical protein	56	43	29	83	0.000265202	1	1.48214	0.674419
METBU_RS0105895	molybdate ABC transporter substrate-binding protein	51	36	34	54	0.0303633	1	1.05882	0.944444
METBU_RS0105900	molybdenum ABC transporter permease	56	39	35	50	0.0837056	1	0.892857	0.897436
METBU_RS0105905	molybdenum ABC transporter ATP-binding protein	15	18	15	28	1	0.905347	1.86667	0.833333
METBU_RS0105910	nucleoside triphosphate hydrolase	45	41	36	44	0.0607582	1	0.977778	0.878049
METBU_RS0105915	sugar kinase	225	259	148	207	0.0640348	1	0.92	0.571429
METBU_RS0105920	diacylglycerol kinase	104	200	77	103	0.0484703	0.0184163	0.990385	0.385
METBU_RS0105925	glycine cleavage system protein H	93	95	79	117	0.00881875	1	1.25806	0.831579
METBU_RS0105935	acriflavin resistance protein	18	18	13	25	1	1	1.38889	0.722222
METBU_RS0105950	histidine kinase	16	34	63	51	1	2.01635e-05	3.1875	1.85294
METBU_RS0105955	two-component system response regulator	13	56	74	115	5.99833e-119	0.072928	8.84615	1.32143
METBU_RS0105965	hypothetical protein	26	18	22	23	0.0525593	0.263834	0.884615	1.22222
METBU_RS0105970	hypothetical protein	11	9	16	15	1	1	1.36364	1.77778
METBU_RS0105980	hypothetical protein	89	260	83	95	0.0256082	0.00186979	1.06742	0.319231
METBU_RS0105985	sodium:proton antiporter	34	28	65	51	0.000281461	2.34731e-05	1.5	2.32143
METBU_RS0105995	membrane protein	55	116	64	98	0.000170779	0.437514	1.78182	0.551724
METBU_RS0106000	sodium/hydrogen exchanger	26	25	46	34	0.00184877	0.00131076	1.30769	1.84
METBU_RS0106010	hypothetical protein	43	16	27	59	0.0086614	1	1.37209	1.6875
METBU_RS0106015	hypothetical protein	12	6	10	15	1	1	1.25	1.66667
METBU_RS0106020	tRNA threonylcarbamoyladenosine dehydratase	17	31	25	18	1	0.995354	1.05882	0.806452
METBU_RS0106025	hypothetical protein	97	74	76	86	0.0539358	0.451415	0.886598	1.02703
METBU_RS0106030	cysteine synthase	244	164	192	179	0.175885	0.0331663	0.733607	1.17073
METBU_RS0106035	hydrolase	169	193	175	117	0.160017	0.7062	0.692308	0.906736
METBU_RS0106040	recombinase RecR	307	239	268	123	0.47862	0.0639062	0.400651	1.12134
METBU_RS0106045	hypothetical protein	511	559	435	353	0.17926	0.558042	0.690802	0.778175
METBU_RS0106050	DNA polymerase III subunit gamma/tau	50	26	73	57	0.00774804	3.70291e-08	1.14	2.80769
METBU_RS0106055	hypothetical protein	60	129	67	92	0.00374422	0.245196	1.53333	0.51938
METBU_RS0106060	two-component system sensor histidine kinase	20	17	26	28	0.00595492	1	1.4	1.52941
METBU_RS0106065	hypothetical protein	13	11	18	10	1	1	0.769231	1.63636
METBU_RS0106070	hypothetical protein	23	27	46	215	5.33436e-140	0.122037	9.34783	1.7037
METBU_RS0106075	TetR family transcriptional regulator	36	36	69	415	1.00464e-292	0.0255345	11.5278	1.91667
METBU_RS0106080	transporter	90	76	97	289	1.32917e-21	0.0388183	3.21111	1.27632
METBU_RS0106085	hypothetical protein	47	39	61	52	0.0132197	0.0263008	1.10638	1.5641
METBU_RS0106090	multidrug transporter AcrB	57	54	65	39	0.179623	0.0207711	0.684211	1.2037
METBU_RS0106095	hypothetical protein	53	81	78	26	0.505096	1	0.490566	0.962963
METBU_RS0106110	histidine kinase	57	36	53	43	0.106928	0.0327203	0.754386	1.47222
METBU_RS0106115	two-component system response regulator	35	36	39	42	0.0291709	0.757607	1.2	1.08333
METBU_RS0106120	carbonic anhydrase	26	31	18	7	0.506856	0.367115	0.269231	0.580645
METBU_RS0106125	sulfate transporter	50	58	29	26	0.350199	0.516651	0.52	0.5
METBU_RS0106130	carbonate dehydratase	212	154	121	75	0.617679	0.232364	0.353774	0.785714
METBU_RS0106135	GHMP kinase	69	41	54	85	0.00314587	0.131613	1.23188	1.31707
METBU_RS0106140	hypothetical protein	5	2	12	10	1	1	2	6
METBU_RS0106145	N(5),N(10)-methenyltetrahydromethanopterin cyclohydrolase	36	20	48	32	0.0854949	0.00248892	0.888889	2.4
METBU_RS0106150	alpha-L-glutamate ligase	43	33	50	37	0.0846121	0.0731324	0.860465	1.51515
METBU_RS0106155	triphosphoribosyl-dephospho-CoA synthase	331	181	502	176	0.39396	9.97404e-14	0.531722	2.77348
METBU_RS0106160	aldehyde-activating protein	2123	1655	3305	883	0.587203	2.30579e-05	0.415921	1.99698
METBU_RS0106165	peptidase S45	15	14	12	7	1	1	0.466667	0.857143
METBU_RS0106170	hypothetical protein	28	33	15	40	0.00692737	0.0622921	1.42857	0.454545
METBU_RS0106175	hypothetical protein	8	2	4	18	1	1	2.25	2
METBU_RS0106180	hypothetical protein	46	42	29	48	0.0251207	0.931958	1.04348	0.690476
METBU_RS0106185	hypothetical protein	83	88	58	60	0.131817	1	0.722892	0.659091
METBU_RS0106190	cytochrome C	183	130	134	41	0.514931	0.278567	0.224044	1.03077
METBU_RS0106195	cytochrome C oxidase subunit I	180	141	116	132	0.202337	0.287276	0.733333	0.822695
METBU_RS0106200	cytochrome C oxidase subunit II	158	106	108	97	0.207019	0.479696	0.613924	1.01887
METBU_RS0106210	haloacid dehalogenase	56	44	60	16	1	0.172673	0.285714	1.36364
METBU_RS0106220	hypothetical protein	45	28	38	25	0.305428	0.27362	0.555556	1.35714
METBU_RS0106225	two-component system diguanylate cyclase response regulator	87	87	71	98	0.0075777	0.886332	1.12644	0.816092
METBU_RS0106230	hypothetical protein	114	81	110	105	0.0429704	0.0981478	0.921053	1.35802
METBU_RS0106235	hypothetical protein	157	147	135	193	0.00536841	0.304576	1.2293	0.918367
METBU_RS0106240	pyridine nucleotide-disulfide oxidoreductase	90	59	68	73	0.102529	0.151385	0.811111	1.15254
METBU_RS0106245	hypothetical protein	60	44	70	66	0.036163	0.122106	1.1	1.59091
METBU_RS0106250	glutathione ABC transporter ATP-binding protein	51	59	52	61	0.00600138	0.517377	1.19608	0.881356
METBU_RS0106255	hypothetical protein	26	11	32	31	0.0875887	1	1.19231	2.90909
METBU_RS0106260	universal stress protein A	30	8	44	19	0.413388	7.39987e-07	0.633333	5.5
METBU_RS0106265	hypothetical protein	44	25	47	12	0.515292	0.182105	0.272727	1.88
METBU_RS0106270	hypothetical protein	8	4	16	12	1	1	1.5	4
METBU_RS0106275	formate transporter	247	64	450	66	1	2.85688e-76	0.267206	7.03125
METBU_RS0106280	protein kinase	72	15	166	16	0.476284	1.55801e-141	0.222222	11.0667
METBU_RS0106285	cyanate hydratase	297	92	370	39	0.00486214	6.2229e-19	0.131313	4.02174
METBU_RS0106295	phenazine biosynthesis protein PhzF	363	165	491	112	0.666649	7.37163e-16	0.30854	2.97576
METBU_RS0106300	nitrite reductase	469	183	637	184	0.48281	2.69835e-15	0.392324	3.48087
METBU_RS0106305	nitrite reductase	373	120	589	183	0.509807	1.63758e-53	0.490617	4.90833
METBU_RS0106315	MFS transporter	23	7	35	10	0.436788	8.1842e-10	0.434783	5
METBU_RS0106320	transcriptional regulator	15	1	34	2	1	4.68348e-67	0.133333	34
METBU_RS0106325	hypothetical protein	360	381	250	162	0.425923	0.982064	0.45	0.656168
METBU_RS0106335	formylmethanofuran dehydrogenase subunit C	201	182	144	137	0.183377	0.665255	0.681592	0.791209
METBU_RS0106340	formylmethanofuran--tetrahydromethanopterin formyltransferase	176	200	142	245	0.00103651	0.834027	1.39205	0.71
METBU_RS0106345	hypothetical protein	172	242	151	96	0.274869	0.93806	0.55814	0.623967
METBU_RS0106350	hypothetical protein	216	287	205	95	0.420478	1	0.439815	0.714286
METBU_RS0106355	hypothetical protein	95	69	136	65	0.27064	0.0266725	0.684211	1.97101
METBU_RS0106360	hypothetical protein	80	65	78	62	0.242542	0.820977	0.775	1.2
METBU_RS0106365	formylmethanofuran dehydrogenase subunit A	207	155	152	118	0.368845	0.0481243	0.570048	0.980645
METBU_RS0106370	formylmethanofuran dehydrogenase subunit B	155	92	110	107	0.193527	0.0563431	0.690323	1.19565
METBU_RS0106375	peptidase	153	168	92	107	0.173867	0.725986	0.699346	0.547619
METBU_RS0106380	succinyldiaminopimelate transaminase	30	18	33	39	0.00701223	0.0535236	1.3	1.83333
METBU_RS0106385	2,3,4,5-tetrahydropyridine-2,6-carboxylate N-succinyltransferase	137	112	128	66	0.384105	0.116306	0.481752	1.14286
METBU_RS0106390	hypothetical protein	73	59	104	126	2.19113e-05	0.0101723	1.72603	1.76271
METBU_RS0106395	hypothetical protein	52	36	96	68	0.0499219	0.0118837	1.30769	2.66667
METBU_RS0106400	ArsC family transcriptional regulator	87	32	139	103	0.0241038	1.56312e-08	1.18391	4.34375
METBU_RS0106405	succinyl-diaminopimelate desuccinylase	44	25	36	24	0.301376	0.142864	0.545455	1.44
METBU_RS0106410	hypothetical protein	271	446	155	277	0.0213359	0.00641589	1.02214	0.347534
METBU_RS0106415	hypothetical protein	23	29	21	39	0.00652474	0.744141	1.69565	0.724138
METBU_RS0106420	group II intron reverse transcriptase/maturase	115	135	95	130	0.0127296	0.941852	1.13043	0.703704
METBU_RS0106425	hypothetical protein	166	206	128	186	0.0129565	1	1.12048	0.621359
METBU_RS0106435	hypothetical protein	49	24	42	58	0.134144	0.631511	1.18367	1.75
METBU_RS0106440	hypothetical protein	24	31	29	56	5.97447e-06	1	2.33333	0.935484
METBU_RS0106445	hypothetical protein	9	14	10	29	1	1	3.22222	0.714286
METBU_RS0106455	hypothetical protein	60	62	62	45	0.117241	0.497645	0.75	1
METBU_RS0106460	aminotransferase	111	104	97	156	0.000913824	0.272315	1.40541	0.932692
METBU_RS0106465	hypothetical protein	18	11	35	27	1	0.0218625	1.5	3.18182
METBU_RS0106470	universal stress protein A	88	84	94	70	0.0854949	0.213309	0.795455	1.11905
METBU_RS0106475	sulfate transporter	15	23	34	8	1	0.0594332	0.533333	1.47826
METBU_RS0106485	hypothetical protein	6	20	36	44	1	0.237865	7.33333	1.8
METBU_RS0106490	transcriptional regulator	79	140	134	267	2.54546e-20	0.59677	3.37975	0.957143
METBU_RS0106495	hypothetical protein	33	53	29	55	0.0340495	0.0703821	1.66667	0.54717
METBU_RS0106500	hopanoid biosynthesis associated RND transporter HpnN	24	20	44	63	1.3056e-14	3.0187e-05	2.625	2.2
METBU_RS0106505	copper resistance protein CopC	49	36	67	33	0.338145	0.122604	0.673469	1.86111
METBU_RS0106510	copper resistance protein	27	28	38	59	1.79132e-08	0.0862175	2.18519	1.35714
METBU_RS0106515	1-deoxy-D-xylulose-5-phosphate synthase	70	80	77	91	0.00259365	0.218742	1.3	0.9625
METBU_RS0106520	hypothetical protein	145	225	97	99	0.163154	0.12795	0.682759	0.431111
METBU_RS0106525	hypothetical protein	69	116	50	74	0.0691659	0.0368529	1.07246	0.431034
METBU_RS0106530	thiosulfate oxidation carrier protein SoxY	23	25	15	60	1.61416e-05	0.164182	2.6087	0.6
METBU_RS0106535	thiosulfate oxidation carrier complex protein SoxZ	23	22	24	65	1.7712e-05	1	2.82609	1.09091
METBU_RS0106540	sulfur oxidation c-type cytochrome SoxA	32	23	20	43	0.00879802	1	1.34375	0.869565
METBU_RS0106545	molybdenum cofactor biosynthesis protein MoaA	18	7	17	29	1	1	1.61111	2.42857
METBU_RS0106555	hopanoid C-3 methylase HpnR	304	370	202	274	0.102983	1	0.901316	0.545946
METBU_RS0106560	hypothetical protein	7	5	11	9	1	1	1.28571	2.2
METBU_RS0106565	hypothetical protein	28	24	22	25	0.087073	0.988144	0.892857	0.916667
METBU_RS0106570	hypothetical protein	59	62	34	39	0.24427	0.286207	0.661017	0.548387
METBU_RS0106575	hypothetical protein	86	52	77	42	0.383153	0.00514585	0.488372	1.48077
METBU_RS0106580	hypothetical protein	354	228	228	89	1	0.0479721	0.251412	1
METBU_RS0106585	flagellar motor protein MotB	127	250	144	189	0.000353754	1	1.48819	0.576
METBU_RS0106595	NADP oxidoreductase	312	195	214	154	0.443229	0.028994	0.49359	1.09744
METBU_RS0106600	NADP oxidoreductase	528	342	414	171	0.664692	0.00437524	0.323864	1.21053
METBU_RS0106605	NADP oxidoreductase	238	147	180	135	0.293309	0.0819933	0.567227	1.22449
METBU_RS0106610	NADP oxidoreductase	410	296	229	272	0.268184	0.249136	0.663415	0.773649
METBU_RS0106620	hypothetical protein	5115	8107	2736	3655	0.362446	0.907002	0.714565	0.337486
METBU_RS0106625	transcriptional regulator	20	42	22	42	0.0117084	0.0311079	2.1	0.52381
METBU_RS0106630	molecular chaperone GroEL	236	767	237	2027	5.80203e-171	0.165016	8.58898	0.308996
METBU_RS0106635	molecular chaperone GroES	127	292	145	1030	2.5847e-169	0.345723	8.11024	0.496575
METBU_RS0106640	molybdopterin biosynthesis protein MoeB	11	6	9	34	1	1	3.09091	1.5
METBU_RS0106645	hypothetical protein	49	71	69	69	0.00900881	0.891114	1.40816	0.971831
METBU_RS0106650	alanine racemase	34	37	53	53	0.000405895	0.0595996	1.55882	1.43243
METBU_RS0106655	DNA helicase	33	43	50	142	3.25126e-41	0.196065	4.30303	1.16279
METBU_RS0106660	hypothetical protein	4	13	4	11	1	1	2.75	0.307692
METBU_RS0106665	tryptophanyl-tRNA synthetase	100	77	86	90	0.0573903	0.169625	0.9	1.11688
METBU_RS0106670	pilus assembly protein PilZ	116	234	111	134	0.0193492	0.200309	1.15517	0.474359
METBU_RS0106675	6-pyruvoyl tetrahydrobiopterin synthase	110	155	124	172	0.000164297	0.998031	1.56364	0.8
METBU_RS0106680	hypothetical protein	31	15	40	98	5.95513e-11	0.0312297	3.16129	2.66667
METBU_RS0106685	TetR family transcriptional regulator	5	12	21	26	1	1	5.2	1.75
METBU_RS0106690	hypothetical protein	8	5	19	8	1	1	1	3.8
METBU_RS0106695	hypothetical protein	7	2	16	8	1	1	1.14286	8
METBU_RS0106700	cobalt-zinc-cadmium resistance protein	11	10	14	6	1	1	0.545455	1.4
METBU_RS0106705	hypothetical protein	23	36	52	40	0.000979364	0.134716	1.73913	1.44444
METBU_RS0106710	ATP-dependent protease	74	80	115	149	1.30333e-07	0.000593259	2.01351	1.4375
METBU_RS0106720	hypothetical protein	29	24	43	44	0.000292888	0.0058055	1.51724	1.79167
METBU_RS0106735	chemotaxis protein CheR	29	15	40	43	0.00025376	1.99812e-07	1.48276	2.66667
METBU_RS0106740	hypothetical protein	17	20	33	23	1	0.370419	1.35294	1.65
METBU_RS0106750	transcriptional regulator	21	15	34	71	5.86778e-17	0.00578937	3.38095	2.26667
METBU_RS0106755	UDP-glucose 4-epimerase	16	7	13	51	1	1	3.1875	1.85714
METBU_RS0106760	7-keto-8-aminopelargonate synthetase	22	27	17	19	0.131511	0.680291	0.863636	0.62963
METBU_RS0106765	hypothetical protein	2090	2278	1438	964	0.504461	0.69634	0.461244	0.631255
METBU_RS0106770	cob(I)yrinic acid a,c-diamide adenosyltransferase	78	69	93	75	0.0472733	0.120212	0.961538	1.34783
METBU_RS0106780	Ni/Fe hydrogenase	1	3	5	14	1	1	14	1.66667
METBU_RS0106785	formamidase	215	285	151	168	0.0921098	0.536713	0.781395	0.529825
METBU_RS0106790	formamidase	9	28	20	41	1	0.872087	4.55556	0.714286
METBU_RS0106795	urea ABC transporter ATP-binding protein	5	8	11	2	1	1	0.4	1.375
METBU_RS0106800	urea ABC transporter ATP-binding protein	2	4	10	6	1	1	3	2.5
METBU_RS0106805	urea ABC transporter permease	2	3	6	1	1	1	0.5	2
METBU_RS0106810	urea ABC transporter permease	3	2	4	6	1	1	2	2
METBU_RS0106815	ABC transporter substrate-binding protein	1	4	4	7	1	1	7	1
METBU_RS0106820	hypothetical protein	6	11	4	8	1	1	1.33333	0.363636
METBU_RS0106825	ATPase	2	2	2	3	1	1	1.5	1
METBU_RS0106830	LuxR family transcriptional regulator	6	12	5	6	1	1	1	0.416667
METBU_RS0106835	chemotaxis protein CheB	4	14	15	24	1	1	6	1.07143
METBU_RS0106840	hypothetical protein	36	60	68	83	3.90683e-08	0.286365	2.30556	1.13333
METBU_RS0106845	hypothetical protein	13	18	11	15	1	0.381699	1.15385	0.611111
METBU_RS0106850	hypothetical protein	0	0	8	9	1	1	#DIV/0!	#DIV/0!
METBU_RS0106855	hypothetical protein	38	27	44	9	0.472659	0.145658	0.236842	1.62963
METBU_RS0106860	ATPase	10	3	19	4	1	1	0.4	6.33333
METBU_RS0106865	LuxR family transcriptional regulator	10	6	12	5	1	1	0.5	2
METBU_RS0106870	NAD(P) transhydrogenase subunit alpha	125	69	89	59	0.403954	0.0305048	0.472	1.28986
METBU_RS0106875	pyridine nucleotide transhydrogenase	114	98	93	254	1.16346e-09	0.299094	2.22807	0.94898
METBU_RS0106880	two-component system response regulator	51	54	44	43	0.0777481	0.984469	0.843137	0.814815
METBU_RS0106885	serine hydrolase	38	21	33	30	0.109891	0.061392	0.789474	1.57143
METBU_RS0106890	hypothetical protein	21	22	23	25	0.0523876	0.974324	1.19048	1.04545
METBU_RS0106895	hypothetical protein	7	3	13	18	1	1	2.57143	4.33333
METBU_RS0106900	two-component system sensor histidine kinase	7	9	15	13	1	1	1.85714	1.66667
METBU_RS0106910	hypothetical protein	87	41	70	20	0.641613	0.00355983	0.229885	1.70732
METBU_RS0106915	hydroxylamine oxidation protein HaoB	173	125	154	99	0.28513	0.0341655	0.572254	1.232
METBU_RS0106920	hydroxylamine reductase	395	394	343	241	0.323748	0.19341	0.610127	0.870558
METBU_RS0106930	transcriptional regulator	25	26	39	28	0.127767	0.532087	1.12	1.5
METBU_RS0106935	fumarate hydratase	45	36	41	32	0.131969	0.281825	0.711111	1.13889
METBU_RS0106940	hypothetical protein	61	48	59	34	0.285876	0.0708558	0.557377	1.22917
METBU_RS0106945	50S rRNA methyltransferase	55	57	72	78	0.000399999	0.0895109	1.41818	1.26316
METBU_RS0106950	2OG-Fe(II) oxygenase	30	25	40	73	1.18457e-07	0.210538	2.43333	1.6
METBU_RS0106955	hypothetical protein	25	27	34	50	0.00283789	0.860194	2	1.25926
METBU_RS0106960	hypothetical protein	317	298	319	167	0.395325	0.018874	0.526814	1.07047
METBU_RS0106970	hypothetical protein	95	103	110	134	0.000781633	0.180745	1.41053	1.06796
METBU_RS0106975	hypothetical protein	350	530	397	341	0.0347353	0.793259	0.974286	0.749057
METBU_RS0106985	hypothetical protein	67	68	92	86	0.00531125	0.100009	1.28358	1.35294
METBU_RS0106995	hypothetical protein	22	22	33	23	0.242132	0.642842	1.04545	1.5
METBU_RS0107000	QoxA, quinol oxidase subunit I	41	36	27	46	0.0125792	1	1.12195	0.75
METBU_RS0107005	cytochrome C oxidase subunit II	58	30	30	15	0.937895	0.942663	0.258621	1
METBU_RS0107010	hypothetical protein	35	94	18	64	0.000766518	4.63312e-15	1.82857	0.191489
METBU_RS0107015	hypothetical protein	3	2	4	8	1	1	2.66667	2
METBU_RS0107020	hypothetical protein	14	28	15	52	1	0.0616945	3.71429	0.535714
METBU_RS0107025	hypothetical protein	355	980	298	513	0.00110793	0.0104972	1.44507	0.304082
METBU_RS0107030	hypothetical protein	428	610	294	536	0.00404551	0.665255	1.25234	0.481967
METBU_RS0107035	restriction endonuclease subunit R	19	30	28	58	5.64103e-19	0.567297	3.05263	0.933333
METBU_RS0107040	hypothetical protein	55	69	74	100	0.000818522	0.919677	1.81818	1.07246
METBU_RS0107045	addiction module protein	34	53	57	77	0.00145098	1	2.26471	1.07547
METBU_RS0107050	hypothetical protein	219	327	132	162	0.141666	0.0371516	0.739726	0.40367
METBU_RS0107065	hypothetical protein	9	9	14	12	1	1	1.33333	1.55556
METBU_RS0107070	type I restriction-modification protein subunit M	15	7	17	11	1	1	0.733333	2.42857
METBU_RS0107075	GCN5 family acetyltransferase	58	49	65	71	0.0161523	0.30471	1.22414	1.32653
METBU_RS0107080	hypothetical protein	46	76	68	117	3.6938e-06	1	2.54348	0.894737
METBU_RS0107085	hypothetical protein	505	397	395	545	0.0174974	0.348985	1.07921	0.994962
METBU_RS0107090	BcpB protein	2	2	8	5	1	1	2.5	4
METBU_RS0107110	hypothetical protein	10	18	28	84	1.27957e-30	0.96871	8.4	1.55556
METBU_RS0107130	twitching motility protein PilT	16	9	16	40	1	1	2.5	1.77778
METBU_RS0107135	prevent-host-death family protein	35	62	34	108	1.25959e-07	0.174696	3.08571	0.548387
METBU_RS0107145	hypothetical protein	2	12	10	15	1	1	7.5	0.833333
METBU_RS0107150	transposase	11	36	23	50	1	0.642842	4.54545	0.638889
METBU_RS0107165	hypothetical protein	20	26	47	58	1.14888e-08	0.0577889	2.9	1.80769
METBU_RS0107185	hypothetical protein	14	21	31	121	6.503e-39	1	8.64286	1.47619
METBU_RS0107190	hypothetical protein	1	5	23	95	0	1	95	4.6
METBU_RS0107200	hypothetical protein	2	3	5	10	1	1	5	1.66667
METBU_RS0107205	transcriptional regulator	100	206	106	296	2.0894e-15	0.367754	2.96	0.514563
METBU_RS0107210	hypothetical protein	109	212	70	127	0.020178	0.00101916	1.16514	0.330189
METBU_RS0107215	hypothetical protein	135	334	73	260	1.61776e-05	9.11043e-11	1.92593	0.218563
METBU_RS0107220	hypothetical protein	47	79	55	166	3.66257e-30	0.969518	3.53191	0.696203
METBU_RS0107230	hypothetical protein	47	34	57	48	0.0203763	0.00342195	1.02128	1.67647
METBU_RS0107240	integrase	122	120	90	158	0.00285831	0.944762	1.29508	0.75
METBU_RS0107245	hypothetical protein	112	220	90	208	2.3145e-05	0.0381272	1.85714	0.409091
METBU_RS0107250	hypothetical protein	42	52	28	124	8.48893e-09	0.12816	2.95238	0.538462
METBU_RS0107255	hypothetical protein	88	84	118	272	1.18765e-19	0.0685943	3.09091	1.40476
METBU_RS0107265	hypothetical protein	32	27	33	64	5.53039e-07	0.346454	2	1.22222
METBU_RS0107270	hypothetical protein	34	38	73	83	0.000122196	0.150826	2.44118	1.92105
METBU_RS0107275	methyltransferase	41	27	59	62	0.000614293	0.0020808	1.5122	2.18519
METBU_RS0107280	hypothetical protein	33	27	58	49	0.000610598	0.00036248	1.48485	2.14815
METBU_RS0107285	hypothetical protein	10	18	7	55	1	0.0029431	5.5	0.388889
METBU_RS0107290	DNA polymerase V	25	96	20	90	7.95337e-12	3.01577e-11	3.6	0.208333
METBU_RS0107295	DNA polymerase V subunit UmuC	5	9	3	6	1	1	1.2	0.333333
METBU_RS0107300	hypothetical protein	57	98	50	91	0.00384276	0.153093	1.59649	0.510204
METBU_RS0107305	integrase	62	72	44	65	0.0187675	0.744141	1.04839	0.611111
METBU_RS0107315	hypothetical protein	8	83	133	52	1	0.00462396	6.5	1.60241
METBU_RS0107320	hypothetical protein	17	172	236	241	0	0.000717336	14.1765	1.37209
METBU_RS0107325	hypothetical protein	49	579	597	528	0	0.13646	10.7755	1.03109
METBU_RS0107330	hypothetical protein	0	0	1	2	1	1	#DIV/0!	#DIV/0!
METBU_RS0107335	hypothetical protein	21	15	80	39	0.0013257	9.43732e-12	1.85714	5.33333
METBU_RS0107355	carbon storage regulator	737	936	1093	2164	8.96037e-18	0.0174261	2.93623	1.16774
METBU_RS0107360	aspartokinase	210	232	214	238	0.0233912	0.0853119	1.13333	0.922414
METBU_RS0107365	alanyl-tRNA synthetase	129	142	145	131	0.0577613	0.0510261	1.0155	1.02113
METBU_RS0107370	hypothetical protein	66	59	106	125	2.57598e-05	0.0211543	1.89394	1.79661
METBU_RS0107375	recombinase RecA	85	89	106	92	0.0118472	0.0740858	1.08235	1.19101
METBU_RS0107380	hypothetical protein	3	1	0	1	1	1	0.333333	0
METBU_RS0107385	hypothetical protein	1	1	0	3	1	1	3	0
METBU_RS0107395	lipid-A-disaccharide synthase	18	13	35	31	1	0.000809523	1.72222	2.69231
METBU_RS0107400	pleiotropic regulatory protein	72	63	70	87	0.00318155	0.241748	1.20833	1.11111
METBU_RS0107405	UDP-N-acetylglucosamine 3-dehydrogenase	79	67	64	117	0.000146645	0.577765	1.48101	0.955224
METBU_RS0107410	hypothetical protein	51	103	74	234	1.77748e-18	0.657554	4.58824	0.718447
METBU_RS0107415	phosphoketolase	156	126	107	64	0.558057	0.167789	0.410256	0.849206
METBU_RS0107420	acetate kinase	30	22	28	10	0.94599	0.321412	0.333333	1.27273
METBU_RS0107430	ketopantoate reductase	68	71	53	52	0.109449	1	0.764706	0.746479
METBU_RS0107435	hypothetical protein	115	145	81	110	0.0419355	0.770654	0.956522	0.558621
METBU_RS0107440	Zn-dependent hydrolase	211	263	152	258	0.00542972	1	1.22275	0.577947
METBU_RS0107445	alpha-amylase	20	7	37	18	0.0784405	9.32344e-14	0.9	5.28571
METBU_RS0107450	hypothetical protein	77	58	95	78	0.0808688	0.184119	1.01299	1.63793
METBU_RS0107455	fructose 1,6-bisphosphatase	166	162	166	90	0.311886	0.109111	0.542169	1.02469
METBU_RS0107460	alkyl hydroperoxide reductase	362	371	355	107	1	0.167781	0.29558	0.956873
METBU_RS0107465	aminotransferase	75	59	61	42	0.258365	0.395526	0.56	1.0339
METBU_RS0107470	molecular chaperone DnaK	269	278	256	233	0.0781068	0.389215	0.866171	0.920863
METBU_RS0107475	glutamyl-Q tRNA(Asp) ligase	44	50	42	39	0.0762759	0.969835	0.886364	0.84
METBU_RS0107480	acetyl-CoA synthetase	88	70	57	54	0.240582	0.586405	0.613636	0.814286
METBU_RS0107485	sulfate adenylyltransferase subunit 2	254	219	179	319	0.00693214	0.350268	1.25591	0.817352
METBU_RS0107490	four helix bundle protein	113	104	122	269	5.72825e-10	0.342273	2.38053	1.17308
METBU_RS0107495	adenylylsulfate kinase	93	51	91	62	0.19626	0.000601443	0.666667	1.78431
METBU_RS0107500	diguanylate cyclase	24	13	44	36	0.00359945	1.33496e-05	1.5	3.38462
METBU_RS0107505	hypothetical protein	14	25	11	23	1	0.00846635	1.64286	0.44
METBU_RS0107510	Fis family transcriptional regulator	199	193	134	135	0.161397	1	0.678392	0.694301
METBU_RS0107515	chemotaxis protein	66	32	64	38	0.273745	0.000185708	0.575758	2
METBU_RS0107520	chemotaxis protein CheW	37	34	44	25	0.304819	0.577765	0.675676	1.29412
METBU_RS0107525	methyl-accepting chemotaxis protein	78	52	86	14	0.21918	0.000640038	0.179487	1.65385
METBU_RS0107530	chemotaxis protein CheW	46	39	54	22	0.468952	0.348985	0.478261	1.38462
METBU_RS0107540	chemotaxis protein CheR	32	25	49	9	0.724507	0.0186419	0.28125	1.96
METBU_RS0107545	chemotaxis protein CheD	26	16	35	7	0.515152	0.0597154	0.269231	2.1875
METBU_RS0107550	two-component system protein-glutamate methylesterase response regulator	35	24	30	24	0.213753	0.427003	0.685714	1.25
METBU_RS0107555	methyl-accepting chemotaxis protein	24	14	44	14	0.351682	1.44093e-05	0.583333	3.14286
METBU_RS0107560	anti-anti-sigma regulatory factor	25	23	49	8	0.859868	0.148635	0.32	2.13043
METBU_RS0107570	hypothetical protein	7	7	12	16	1	1	2.28571	1.71429
METBU_RS0107575	methyl-accepting chemotaxis protein	30	16	24	49	0.00203637	1	1.63333	1.5
METBU_RS0107580	flavoprotein	35	46	30	33	0.107762	0.737728	0.942857	0.652174
METBU_RS0107595	two-component system response regulator	18	15	13	35	1	1	1.94444	0.866667
METBU_RS0107600	hypothetical protein	4	2	4	7	1	1	1.75	2
METBU_RS0107615	hypothetical protein	21	14	15	37	2.87393e-05	1	1.7619	1.07143
METBU_RS0107620	hypothetical protein	337	558	239	309	0.0771682	0.393096	0.916914	0.428315
METBU_RS0107625	conjugation transfer protein	45	37	37	34	0.113072	0.367365	0.755556	1
METBU_RS0107630	polyphosphate kinase	18	15	19	23	1	1	1.27778	1.26667
METBU_RS0107635	alcohol dehydrogenase	86	125	60	107	0.00426742	0.423769	1.24419	0.48
METBU_RS0107640	antibiotic biosynthesis monooxygenase	221	385	159	259	0.00559455	0.109552	1.17195	0.412987
METBU_RS0107645	hypothetical protein	78	97	69	233	8.5655e-18	0.650799	2.98718	0.71134
METBU_RS0107650	alkyl hydroperoxide reductase	25	34	29	21	0.271653	0.987743	0.84	0.852941
METBU_RS0107655	metal-dependent hydrolase	48	55	47	67	0.00286736	1	1.39583	0.854545
METBU_RS0107660	globin	8	14	15	16	1	1	2	1.07143
METBU_RS0107670	peptidase M15	1	1	2	6	1	1	6	2
METBU_RS0107675	hypothetical protein	35	62	25	55	0.0163059	0.00912624	1.57143	0.403226
METBU_RS0107685	hypothetical protein	58	161	55	144	7.23299e-07	0.00118896	2.48276	0.341615
METBU_RS0107690	XRE family transcriptional regulator	13	26	13	49	1	0.0301194	3.76923	0.5
METBU_RS0107695	hypothetical protein	13	14	12	3	1	1	0.230769	0.857143
METBU_RS0107700	hypothetical protein	66	59	70	57	0.0839956	0.278567	0.863636	1.18644
METBU_RS0107710	curli production assembly protein CsgG	87	117	81	88	0.0241346	1	1.01149	0.692308
METBU_RS0107715	hypothetical protein	21	12	21	7	0.766022	1	0.333333	1.75
METBU_RS0107720	XRE family transcriptional regulator	12	13	8	39	1	1	3.25	0.615385
METBU_RS0107725	hypothetical protein	45	36	49	37	0.0808688	0.0550153	0.822222	1.36111
METBU_RS0107730	RelE/StbE family addiction module toxin	96	39	79	79	0.163154	0.0862175	0.822917	2.02564
METBU_RS0107735	hypothetical protein	97	58	100	109	0.0478924	0.204745	1.12371	1.72414
METBU_RS0107740	hypothetical protein	14	6	18	27	1	1	1.92857	3
METBU_RS0107760	antitoxin	203	402	207	232	0.013515	0.425875	1.14286	0.514925
METBU_RS0107765	hypothetical protein	32	13	38	73	0.000220257	0.0306612	2.28125	2.92308
METBU_RS0107780	RelE/StbE family addiction module toxin	169	390	322	356	2.568e-08	0.721063	2.10651	0.825641
METBU_RS0107785	hypothetical protein	212	483	207	339	8.30311e-05	0.14958	1.59906	0.428571
METBU_RS0107790	hypothetical protein	421	1847	376	783	4.09809e-06	3.84414e-07	1.85986	0.203573
METBU_RS0107800	hypothetical protein	5	12	20	10	1	1	2	1.66667
METBU_RS0107805	hypothetical protein	9	7	25	11	1	1	1.22222	3.57143
METBU_RS0107810	hypothetical protein	31	44	43	64	7.51243e-08	0.152497	2.06452	0.977273
METBU_RS0107815	hypothetical protein	8	13	22	21	1	1	2.625	1.69231
METBU_RS0107820	hypothetical protein	17	35	33	31	1	1	1.82353	0.942857
METBU_RS0107825	hypothetical protein	23	23	36	198	2.34677e-51	0.832094	8.6087	1.56522
METBU_RS0107830	hypothetical protein	6	5	12	11	1	1	1.83333	2.4
METBU_RS0107840	hypothetical protein	123	110	105	137	0.0174095	0.169537	1.11382	0.954545
METBU_RS0107860	hypothetical protein	29	33	44	33	0.0377385	0.196065	1.13793	1.33333
METBU_RS0107865	hypothetical protein	20	32	63	31	0.0959897	0.21682	1.55	1.96875
METBU_RS0107870	2-oxoisovalerate dehydrogenase E1 subunit beta	18	30	26	20	1	0.534139	1.11111	0.866667
METBU_RS0107875	hypothetical protein	5	5	13	19	1	1	3.8	2.6
METBU_RS0107880	hypothetical protein	4	4	15	48	1	1	12	3.75
METBU_RS0107885	hypothetical protein	2369	3747	1088	1335	0.42649	0.397697	0.563529	0.290366
METBU_RS0107895	peptidyl-tRNA hydrolase	34	15	31	40	0.0361632	1	1.17647	2.06667
METBU_RS0107905	MerR family transcriptional regulator	453	354	490	1001	1.82949e-09	0.00914366	2.20971	1.38418
METBU_RS0107910	integration host factor subunit alpha	190	181	253	161	0.0720193	0.049648	0.847368	1.39779
METBU_RS0107915	phenylalanine--tRNA ligase subunit beta	65	64	120	22	0.589066	9.80201e-06	0.338462	1.875
METBU_RS0107920	phenylalanyl-tRNA synthetase subunit alpha	69	60	123	28	0.432493	0.000119695	0.405797	2.05
METBU_RS0107925	50S ribosomal protein L20	999	1207	1086	488	0.460195	0.11164	0.488488	0.899751
METBU_RS0107930	hypothetical protein	4	3	1	3	1	1	0.75	0.333333
METBU_RS0107935	translation initiation factor IF-3	775	602	1312	1164	0.00182483	7.66292e-09	1.50194	2.1794
METBU_RS0107940	threonyl-tRNA synthetase	105	79	286	177	5.11599e-05	6.17582e-25	1.68571	3.62025
METBU_RS0107970	hypothetical protein	53	46	50	62	0.00491943	0.257308	1.16981	1.08696
METBU_RS0107975	hypothetical protein	26	24	33	26	0.0373541	0.0135541	1	1.375
METBU_RS0107980	transglutaminase	96	119	87	237	1.36488e-13	1	2.46875	0.731092
METBU_RS0107985	excinuclease ABC subunit B	39	46	52	60	5.83468e-05	0.118402	1.53846	1.13043
METBU_RS0107990	aspartate aminotransferase	95	71	87	88	0.0536859	0.0736464	0.926316	1.22535
METBU_RS0107995	hypothetical protein	128	185	236	233	2.09351e-06	0.0151647	1.82031	1.27568
METBU_RS0108015	magnesium transporter	45	46	97	55	0.00806695	0.000343814	1.22222	2.1087
METBU_RS0108020	16S rRNA maturation RNase YbeY	34	25	70	60	0.00125162	0.00231487	1.76471	2.8
METBU_RS0108025	phosphate starvation protein PhoH	46	39	67	231	3.33447e-60	0.00894744	5.02174	1.71795
METBU_RS0108030	dimethylallyladenosine tRNA methylthiotransferase	135	157	119	136	0.0331155	0.459245	1.00741	0.757962
METBU_RS0108035	hypothetical protein	23	27	46	28	0.0798257	0.167789	1.21739	1.7037
METBU_RS0108040	NAD synthetase	47	35	49	65	0.000442215	0.0355522	1.38298	1.4
METBU_RS0108045	3-mercaptopyruvate sulfurtransferase	52	45	56	60	0.0103305	0.206199	1.15385	1.24444
METBU_RS0108050	NAD(P)H-quinone oxidoreductase	54	69	69	115	1.11736e-08	0.463365	2.12963	1
METBU_RS0108055	diguanylate cyclase	90	79	71	90	0.0565843	0.109891	1	0.898734
METBU_RS0108060	hypothetical protein	112	106	210	122	0.0123999	3.62809e-05	1.08929	1.98113
METBU_RS0108065	fatty acid hydroxylase	192	237	228	88	0.427797	0.0545263	0.458333	0.962025
METBU_RS0108085	two-component system response regulator	51	34	54	52	0.0311174	0.00643753	1.01961	1.58824
METBU_RS0108090	hypothetical protein	30	34	36	95	1.40922e-13	0.931958	3.16667	1.05882
METBU_RS0108095	MexH family multidrug efflux RND transporter periplasmic adaptor subunit	16	13	11	26	1	1	1.625	0.846154
METBU_RS0108100	acriflavine resistance protein B	22	14	19	24	0.0104288	1	1.09091	1.35714
METBU_RS0108105	transketolase	928	526	545	425	0.5864	0.102516	0.457974	1.03612
METBU_RS0108110	nitrogen regulation protein NR(I)	87	37	156	49	0.286259	1.34381e-22	0.563218	4.21622
METBU_RS0108115	PAS domain-containing two-component system sensor histidine kinase	45	24	171	22	0.356058	1.02342e-47	0.488889	7.125
METBU_RS0108125	glutamine synthetase	1019	660	1206	394	0.602765	0.000218734	0.386654	1.82727
METBU_RS0108130	nitrogen regulatory protein P-II 1	469	112	811	78	0.0883867	1.91523e-71	0.166311	7.24107
METBU_RS0108135	ammonium transporter	704	293	1020	242	0.688715	1.87175e-22	0.34375	3.48123
METBU_RS0108140	nitrogen regulatory protein P-II 1	680	289	967	543	0.133278	5.25308e-17	0.798529	3.34602
METBU_RS0108145	ammonium transporter	118	31	187	73	0.241246	2.48154e-45	0.618644	6.03226
METBU_RS0108150	CDP-alcohol phosphatidyltransferase	26	23	19	10	1	0.912842	0.384615	0.826087
METBU_RS0108155	endonuclease/exonuclease/phosphatase	29	24	32	32	0.0536896	0.477697	1.10345	1.33333
METBU_RS0108160	NUDIX hydrolase	20	23	18	45	0.00114829	0.576736	2.25	0.782609
METBU_RS0108165	elongation factor P	97	65	107	75	0.111661	0.0180177	0.773196	1.64615
METBU_RS0108170	ATP-dependent DNA helicase RecQ	58	63	65	77	0.00261122	0.166759	1.32759	1.03175
METBU_RS0108180	glutamate--cysteine ligase	13	8	24	31	1	1	2.38462	3
METBU_RS0108185	phosphoadenosine phosphosulfate reductase	22	12	32	31	0.0155382	1	1.40909	2.66667
METBU_RS0108190	hypothetical protein	142	169	123	102	0.15548	0.915558	0.71831	0.727811
METBU_RS0108195	molecular chaperone Hsp33	87	108	71	70	0.0787392	1	0.804598	0.657407
METBU_RS0108200	methionine sulfoxide reductase A	33	24	18	33	0.0836545	0.769986	1	0.75
METBU_RS0108210	diguanylate cyclase	48	62	73	64	0.00251871	0.0367977	1.33333	1.17742
METBU_RS0108220	aminopeptidase	60	61	69	72	0.00380071	0.157446	1.2	1.13115
METBU_RS0108225	methionine sulfoxide reductase B	54	62	83	40	0.249841	0.348254	0.740741	1.33871
METBU_RS0108230	hypothetical protein	18	30	34	28	1	0.905371	1.55556	1.13333
METBU_RS0108235	hypothetical protein	37	35	50	476	1.55267e-213	0.711638	12.8649	1.42857
METBU_RS0108240	hypothetical protein	28	32	61	44	0.000449169	0.00245596	1.57143	1.90625
METBU_RS0108245	branched-chain amino acid aminotransferase	116	88	125	81	0.170585	0.0168382	0.698276	1.42045
METBU_RS0108250	glutamate--ammonia-ligase adenylyltransferase	32	27	36	25	0.0916029	0.0450397	0.78125	1.33333
METBU_RS0108255	membrane protein	33	26	40	35	0.0581086	0.208544	1.06061	1.53846
METBU_RS0108260	ABC transporter	47	32	57	35	0.147457	0.0155395	0.744681	1.78125
METBU_RS0108265	exopolyphosphatase	15	8	15	37	1	1	2.46667	1.875
METBU_RS0108270	hypothetical protein	11	6	11	20	1	1	1.81818	1.83333
METBU_RS0108275	cytochrome C peroxidase	1361	1364	989	1070	0.159168	0.396716	0.786187	0.725073
METBU_RS0108280	flavin reductase	99	106	129	147	0.000391669	0.182105	1.48485	1.21698
METBU_RS0108285	hypothetical protein	14	26	15	33	1	0.0872387	2.35714	0.576923
METBU_RS0108290	MerR family transcriptional regulator	62	37	83	118	0.000176712	0.0379673	1.90323	2.24324
METBU_RS0108295	cytochrome C biogenesis protein	54	50	54	40	0.129922	0.366304	0.740741	1.08
METBU_RS0108300	hypothetical protein	150	176	148	162	0.0279203	1	1.08	0.840909
METBU_RS0108305	succinate dehydrogenase iron-sulfur subunit	270	190	146	221	0.112927	0.729609	0.818519	0.768421
METBU_RS0108310	succinate dehydrogenase	270	202	143	196	0.21843	0.498816	0.725926	0.707921
METBU_RS0108315	succinate dehydrogenase	221	164	150	124	0.259923	0.681691	0.561086	0.914634
METBU_RS0108320	succinate dehydrogenase	149	108	99	96	0.197616	0.834152	0.644295	0.916667
METBU_RS0108330	diguanylate cyclase	118	209	88	156	0.00197939	0.225404	1.32203	0.421053
METBU_RS0108335	transposase	76	48	81	50	0.219126	0.0514402	0.657895	1.6875
METBU_RS0108340	asparagine synthase	60	47	46	38	0.222061	0.376582	0.633333	0.978723
METBU_RS0108345	hypothetical protein	41	33	33	30	0.134471	0.662106	0.731707	1
METBU_RS0108350	glycosyl transferase family 1	29	25	25	29	0.0481174	0.757607	1	1
METBU_RS0108355	dTDP-4-dehydrorhamnose reductase	22	12	15	20	0.142649	1	0.909091	1.25
METBU_RS0108360	glucose-1-phosphate thymidylyltransferase	24	15	17	12	0.441125	1	0.5	1.13333
METBU_RS0108365	dTDP-4-dehydrorhamnose 3,5-epimerase	70	36	42	18	0.734577	0.739762	0.257143	1.16667
METBU_RS0108370	hypothetical protein	9	3	6	5	1	1	0.555556	2
METBU_RS0108375	hypothetical protein	1	1	5	6	1	1	6	5
METBU_RS0108385	hypothetical protein	65	73	52	146	4.60806e-09	1	2.24615	0.712329
METBU_RS0108390	hypothetical protein	13	16	31	55	1	1	4.23077	1.9375
METBU_RS0108395	hypothetical protein	83	87	46	61	0.145031	0.325464	0.73494	0.528736
METBU_RS0108430	transposase	48	35	28	27	0.258963	1	0.5625	0.8
METBU_RS0108435	DNA polymerase III subunit beta	59	66	66	29	0.48281	1	0.491525	1
METBU_RS0108445	hypothetical protein	22	12	27	26	0.0256311	1	1.18182	2.25
METBU_RS0108450	hypothetical protein	93	67	71	122	0.00237284	0.253821	1.31183	1.0597
METBU_RS0108455	formyl transferase	66	63	80	124	8.37684e-07	0.140002	1.87879	1.26984
METBU_RS0108460	hypothetical protein	67	50	89	40	0.233735	0.00380077	0.597015	1.78
METBU_RS0108465	hypothetical protein	23	17	36	35	0.0151476	0.0974362	1.52174	2.11765
METBU_RS0108470	hypothetical protein	46	23	61	47	0.0190388	1.92921e-06	1.02174	2.65217
METBU_RS0108475	hypothetical protein	71	32	105	72	0.0284126	6.25771e-13	1.01408	3.28125
METBU_RS0108485	hypothetical protein	44	36	78	51	0.0191412	0.00188825	1.15909	2.16667
METBU_RS0108490	hypothetical protein	48	35	56	98	8.39275e-08	0.0306172	2.04167	1.6
METBU_RS0108495	hypothetical protein	36	21	49	71	4.30746e-06	0.00265169	1.97222	2.33333
METBU_RS0108500	hypothetical protein	71	83	69	68	0.0319815	0.833354	0.957746	0.831325
METBU_RS0108505	hypothetical protein	40	22	55	39	0.0493758	0.000968359	0.975	2.5
METBU_RS0108510	hypothetical protein	28	9	36	27	0.0843637	1.83166e-05	0.964286	4
METBU_RS0108515	hypothetical protein	160	115	120	63	0.492398	0.15263	0.39375	1.04348
METBU_RS0108525	hypothetical protein	180	134	123	114	0.256843	0.236438	0.633333	0.91791
METBU_RS0108530	hypothetical protein	11	5	20	11	1	1	1	4
METBU_RS0108535	hypothetical protein	34	28	74	13	0.469876	3.38787e-07	0.382353	2.64286
METBU_RS0108540	TDP-4-oxo-6-deoxy-D-glucose aminotransferase	92	101	130	65	0.157359	0.0296983	0.706522	1.28713
METBU_RS0108545	hypothetical protein	52	40	92	35	0.190222	5.06546e-05	0.673077	2.3
METBU_RS0108550	hypothetical protein	100	101	144	69	0.152646	0.0126067	0.69	1.42574
METBU_RS0108555	hypothetical protein	98	94	134	63	0.215186	0.0106452	0.642857	1.42553
METBU_RS0108560	hypothetical protein	152	191	193	145	0.0457122	0.159262	0.953947	1.01047
METBU_RS0108565	hypothetical protein	166	158	154	171	0.0256065	0.180542	1.03012	0.974684
METBU_RS0108570	glucose-1-phosphate thymidylyltransferase	97	107	86	127	0.00116572	0.858619	1.30928	0.803738
METBU_RS0108575	hypothetical protein	41	27	43	23	0.273664	0.0161884	0.560976	1.59259
METBU_RS0108580	hypothetical protein	64	45	85	33	0.36048	0.0110906	0.515625	1.88889
METBU_RS0108585	hypothetical protein	70	38	75	43	0.242778	0.000300777	0.614286	1.97368
METBU_RS0108590	hypothetical protein	100	76	124	35	0.66461	0.0127367	0.35	1.63158
METBU_RS0108600	phosphate ABC transporter substrate-binding protein	491	378	569	52	8.29926e-05	0.000386922	0.105906	1.50529
METBU_RS0108605	diguanylate cyclase	559	334	547	78	0.0150741	0.000153352	0.139535	1.63772
METBU_RS0108610	hypothetical protein	672	524	674	49	1.89009e-12	0.00360908	0.0729167	1.28626
METBU_RS0108615	hypothetical protein	505	387	441	62	0.0021568	0.00935739	0.122772	1.13953
METBU_RS0108620	GTP-binding protein	471	353	382	46	3.38337e-06	0.0383744	0.0976645	1.08215
METBU_RS0108625	hypothetical protein	428	251	293	74	0.263624	0.0161067	0.172897	1.16733
METBU_RS0108630	hypothetical protein	378	237	235	92	0.885375	0.124982	0.243386	0.991561
METBU_RS0108635	hypothetical protein	34	57	42	103	9.26024e-20	1	3.02941	0.736842
METBU_RS0108640	hypothetical protein	18	21	11	20	1	0.052191	1.11111	0.52381
METBU_RS0108645	methylthioribulose-1-phosphate dehydratase	109	131	97	130	0.00460355	1	1.19266	0.740458
METBU_RS0108650	acireductone dioxygenase	153	109	121	81	0.289018	0.27492	0.529412	1.11009
METBU_RS0108655	haloacid dehalogenase	29	18	40	23	0.223076	0.0258417	0.793103	2.22222
METBU_RS0108670	hypothetical protein	46	14	48	44	0.0459868	7.51291e-06	0.956522	3.42857
METBU_RS0108675	antibiotic resistance protein MarC	26	54	56	54	7.34103e-05	0.6132	2.07692	1.03704
METBU_RS0108680	hypothetical protein	52	76	105	63	0.0308644	0.139281	1.21154	1.38158
METBU_RS0108685	Ktr system potassium transporter B	23	47	62	67	1.93585e-13	0.064077	2.91304	1.31915
METBU_RS0108690	potassium transporter TrkA	21	25	43	46	7.38656e-05	0.102516	2.19048	1.72
METBU_RS0108695	hypothetical protein	49	72	58	103	6.89397e-05	0.94613	2.10204	0.805556
METBU_RS0108700	potassium transporter	59	49	61	90	7.95821e-05	0.0883994	1.52542	1.2449
METBU_RS0108705	potassium transporter peripheral membrane protein	46	42	49	108	1.82686e-11	0.219778	2.34783	1.16667
METBU_RS0108710	hypothetical protein	11	11	11	34	1	1	3.09091	1
METBU_RS0108715	hypothetical protein	42	29	34	23	0.335152	0.548177	0.547619	1.17241
METBU_RS0108720	fructose-bisphosphate aldolase	38	25	31	27	0.251278	0.648758	0.710526	1.24
METBU_RS0108730	hypothetical protein	0	0	0	0	1	1	#DIV/0!	#DIV/0!
METBU_RS0108735	LuxR family transcriptional regulator	73	63	41	76	0.0252758	0.752453	1.0411	0.650794
METBU_RS0108740	two-component system sensor histidine kinase	31	22	24	41	0.00320615	0.648758	1.32258	1.09091
METBU_RS0108745	hypothetical protein	3	2	3	15	1	1	5	1.5
METBU_RS0108750	ABC transporter ATP-binding protein	101	70	61	68	0.192439	0.527467	0.673267	0.871429
METBU_RS0108760	2-hydroxy-3-oxopropionate reductase	16	12	15	31	1	1	1.9375	1.25
METBU_RS0108765	hydroxypyruvate isomerase	3	4	5	4	1	1	1.33333	1.25
METBU_RS0108770	hypothetical protein	160	135	102	53	0.815515	1	0.33125	0.755556
METBU_RS0108780	hypothetical protein	34	26	27	19	0.285509	0.512613	0.558824	1.03846
METBU_RS0108800	hypothetical protein	36	86	31	187	3.12525e-39	0.00448718	5.19444	0.360465
METBU_RS0108805	phosphohydrolase	117	126	78	172	0.000353275	0.97992	1.47009	0.619048
METBU_RS0108820	epoxyqueuosine reductase	20	16	15	24	0.0357926	1	1.2	0.9375
METBU_RS0108825	hypothetical protein	109	112	101	105	0.0978287	1	0.963303	0.901786
METBU_RS0108830	cell division protein FtsK	76	72	82	69	0.0613163	0.0383744	0.907895	1.13889
METBU_RS0108835	metallophosphoesterase	17	21	30	84	3.68137e-26	0.414189	4.94118	1.42857
METBU_RS0108840	4-hydroxy-3-methylbut-2-en-1-yl diphosphate synthase	145	137	125	179	0.00497686	0.242815	1.23448	0.912409
METBU_RS0108845	ribosomal protein S6 modification protein	29	5	45	134	5.38003e-27	1.45692e-15	4.62069	9
METBU_RS0108850	acetoin utilization protein	19	11	31	24	0.0264601	1	1.26316	2.81818
METBU_RS0108855	pyruvate phosphate dikinase	109	116	109	36	0.628018	0.0902178	0.330275	0.939655
METBU_RS0108860	sugar transferase	37	36	46	36	0.0435978	0.16455	0.972973	1.27778
METBU_RS0108865	peptidoglycan bridge formation protein FemAB	35	26	55	41	0.0179963	0.00323635	1.17143	2.11538
METBU_RS0108870	polysaccharide deacetylase	47	40	73	96	3.32283e-07	0.00671653	2.04255	1.825
METBU_RS0108880	exopolysaccharide biosynthesis protein	217	235	252	335	0.000259299	0.0208629	1.54378	1.07234
METBU_RS0108885	hypothetical protein	167	123	186	99	0.317851	0.000343125	0.592814	1.5122
METBU_RS0108890	sugar transporter	32	34	54	22	0.266199	0.0913226	0.6875	1.58824
METBU_RS0108895	hypothetical protein	70	51	90	52	0.148063	0.000575459	0.742857	1.76471
METBU_RS0108900	hypothetical protein	138	135	108	134	0.0495568	0.348985	0.971014	0.8
METBU_RS0108905	hypothetical protein	86	129	104	120	0.000655677	0.871467	1.39535	0.806202
METBU_RS0108915	Fis family transcriptional regulator	36	23	42	58	6.92387e-05	0.00932293	1.61111	1.82609
METBU_RS0108920	bifunctional 5,10-methylene-tetrahydrofolate dehydrogenase/5,10-methylene-tetrahydrofolate cyclohydrolase	91	79	62	102	0.00723863	1	1.12088	0.78481
METBU_RS0108925	DNA topoisomerase IV subunit A	54	48	56	39	0.160017	0.0926794	0.722222	1.16667
METBU_RS0108930	acyl-CoA thioester hydrolase	25	12	33	42	0.00749735	0.0322552	1.68	2.75
METBU_RS0108935	hypothetical protein	153	279	90	142	0.052366	0.0126069	0.928105	0.322581
METBU_RS0108945	peptidase C14	76	41	66	73	0.0456386	0.00217096	0.960526	1.60976
METBU_RS0108950	hypothetical protein	38	25	33	59	0.000811107	0.404841	1.55263	1.32
METBU_RS0108955	23S rRNA (guanosine-2'-O-)-methyltransferase	100	101	105	99	0.0229733	0.319249	0.99	1.0396
METBU_RS0108960	exoribonuclease R	113	97	97	110	0.0628668	0.0495694	0.973451	1
METBU_RS0108970	hypothetical protein	18	15	20	37	1	1	2.05556	1.33333
METBU_RS0108975	hypothetical protein	10	11	34	7	1	0.00162453	0.7	3.09091
METBU_RS0108985	hypothetical protein	5	11	34	16	1	2.02744e-05	3.2	3.09091
METBU_RS0108990	transcriptional regulator	3	7	22	13	1	1	4.33333	3.14286
METBU_RS0108995	hypothetical protein	20	15	48	29	0.00363222	9.33242e-07	1.45	3.2
METBU_RS0109000	hypothetical protein	28	36	87	37	0.0559882	0.00463967	1.32143	2.41667
METBU_RS0109005	hypothetical protein	27	31	62	77	8.28613e-16	0.000300777	2.85185	2
METBU_RS0109010	hypothetical protein	22	39	41	125	2.94551e-40	0.912782	5.68182	1.05128
METBU_RS0109015	hypothetical protein	16	17	22	37	1	1	2.3125	1.29412
METBU_RS0109025	hypothetical protein	80	78	58	78	0.0640348	0.509866	0.975	0.74359
METBU_RS0109030	virulence factor	177	357	108	118	0.175073	0.000785086	0.666667	0.302521
METBU_RS0109035	plasmid maintenance system killer protein	109	153	74	134	0.0168095	0.134616	1.22936	0.48366
METBU_RS0109045	restriction endonuclease subunit M	6	7	10	13	1	1	2.16667	1.42857
METBU_RS0109050	radical SAM protein	32	30	26	34	0.0476822	1	1.0625	0.866667
METBU_RS0109060	arsenite methyltransferase	91	84	59	102	0.0104357	1	1.12088	0.702381
METBU_RS0109065	pyridine nucleotide-disulfide oxidoreductase	33	25	28	24	0.13463	0.317087	0.727273	1.12
METBU_RS0109070	hypothetical protein	64	46	45	21	0.897391	0.69634	0.328125	0.978261
METBU_RS0109075	hypothetical protein	2	0	3	6	1	1	3	#DIV/0!
METBU_RS0109080	hypothetical protein	11	37	15	4	1	0.00660601	0.363636	0.405405
METBU_RS0109090	penicillin-binding protein 1B	54	50	49	42	0.123668	0.280134	0.777778	0.98
METBU_RS0109095	diguanylate cyclase	44	42	49	69	4.29022e-05	0.118007	1.56818	1.16667
METBU_RS0109100	histidine kinase	2	4	4	24	1	1	12	1
METBU_RS0109105	zinc-binding oxidoreductase	84	77	63	80	0.032348	0.883557	0.952381	0.818182
METBU_RS0109110	carboxynorspermidine decarboxylase	48	44	36	57	0.00586185	1	1.1875	0.818182
METBU_RS0109115	5-formyltetrahydrofolate cyclo-ligase	32	30	25	25	0.218994	0.992622	0.78125	0.833333
METBU_RS0109120	methylenetetrahydromethanopterin dehydrogenase	501	320	377	238	0.472529	0.0110451	0.47505	1.17813
METBU_RS0109125	methylenetetrahydromethanopterin dehydrogenase	309	177	257	196	0.285565	0.00142726	0.634304	1.45198
METBU_RS0109130	transcriptional regulator	208	218	142	210	0.0315478	1	1.00962	0.651376
METBU_RS0109150	chemotaxis protein MotA	14	9	13	27	1	1	1.92857	1.44444
METBU_RS0109160	hypothetical protein	8	11	6	16	1	1	2	0.545455
METBU_RS0109165	proteasome-type protease	75	73	71	109	0.000338936	0.577765	1.45333	0.972603
METBU_RS0109170	phosphoribosylaminoimidazole carboxylase	53	71	56	41	0.103004	0.988144	0.773585	0.788732
METBU_RS0109175	N5-carboxyaminoimidazole ribonucleotide mutase	52	42	52	48	0.110687	0.57463	0.923077	1.2381
METBU_RS0109185	phosphogluconate dehydratase	59	33	57	28	0.378779	0.00275719	0.474576	1.72727
METBU_RS0109190	ketohydroxyglutarate aldolase	152	89	146	87	0.270153	0.00678175	0.572368	1.64045
METBU_RS0109195	type II citrate synthase	303	164	250	63	0.531219	0.00010028	0.207921	1.52439
METBU_RS0109200	pyruvate dehydrogenase	132	61	125	82	0.314941	5.12717e-07	0.621212	2.04918
METBU_RS0109205	branched-chain alpha-keto acid dehydrogenase subunit E2	135	94	116	84	0.238471	0.0341867	0.622222	1.23404
METBU_RS0109215	dihydrolipoamide dehydrogenase	169	103	146	80	0.439455	0.00322017	0.473373	1.41748
METBU_RS0109220	hypothetical protein	21	10	39	19	0.224382	0.000128688	0.904762	3.9
METBU_RS0109225	hypothetical protein	82	84	74	45	0.446683	1	0.54878	0.880952
METBU_RS0109230	hypothetical protein	178	247	117	123	0.221186	0.131417	0.691011	0.473684
METBU_RS0109240	hypothetical protein	26	24	28	28	0.0756592	0.829443	1.07692	1.16667
METBU_RS0109245	gamma-glutamyltransferase	71	76	52	92	0.00298618	1	1.29577	0.684211
METBU_RS0109250	hypothetical protein	70	71	66	80	0.0331394	1	1.14286	0.929577
METBU_RS0109255	alpha/beta hydrolase	51	44	37	44	0.0669985	1	0.862745	0.840909
METBU_RS0109260	hydroxyacylglutathione hydrolase	43	64	37	57	0.0061605	0.557162	1.32558	0.578125
METBU_RS0109265	hypothetical protein	44	89	61	124	1.73166e-11	0.995548	2.81818	0.685393
METBU_RS0109270	isocitrate dehydrogenase	258	304	207	239	0.0841557	0.775686	0.926357	0.680921
METBU_RS0109275	aconitate hydratase 2	211	181	156	176	0.138148	0.150998	0.834123	0.861878
METBU_RS0109280	type II citrate synthase	95	61	92	46	0.382695	0.00907934	0.484211	1.5082
METBU_RS0109285	phosphopantetheine adenylyltransferase	12	10	21	15	1	1	1.25	2.1
METBU_RS0109290	ferredoxin	39	44	62	31	0.361783	0.699635	0.794872	1.40909
METBU_RS0109295	radical SAM protein	13	17	18	22	1	1	1.69231	1.05882
METBU_RS0109300	dTDP-glucose 4,6-dehydratase	199	130	151	68	0.571241	0.0476871	0.341709	1.16154
METBU_RS0109305	multidrug ABC transporter permease	131	88	116	124	0.043647	0.0497235	0.946565	1.31818
METBU_RS0109310	2-phenylethanol ABC transporter ATP-binding protein	268	208	221	156	0.292359	0.0882418	0.58209	1.0625
METBU_RS0109315	membrane protein	358	329	239	233	0.286747	0.522633	0.650838	0.726444
METBU_RS0109320	branched-chain amino acid ABC transporter substrate-binding protein	159	158	121	120	0.14281	0.571878	0.754717	0.765823
METBU_RS0109325	hypothetical protein	14	12	11	27	1	1	1.92857	0.916667
METBU_RS0109330	hypothetical protein	831	1947	437	1107	0.00564019	5.22493e-06	1.33213	0.224448
METBU_RS0109335	hypothetical protein	566	925	298	552	0.0451701	0.0145244	0.975265	0.322162
METBU_RS0109340	oxidoreductase	125	167	53	200	7.88557e-05	0.00274141	1.6	0.317365
METBU_RS0109345	sodium:phosphate symporter	17	11	16	27	1	1	1.58824	1.45455
METBU_RS0109350	hypothetical protein	23	9	35	51	0.00299302	0.0151712	2.21739	3.88889
METBU_RS0109355	Fis family transcriptional regulator	12	19	23	15	1	0.247703	1.25	1.21053
METBU_RS0109365	hypothetical protein	43	120	84	108	6.76241e-14	0.740981	2.51163	0.7
METBU_RS0109370	hypothetical protein	14	47	51	56	1	1	4	1.08511
METBU_RS0109375	hypothetical protein	18	34	76	57	1	0.0126069	3.16667	2.23529
METBU_RS0109380	hypothetical protein	26	38	50	24	0.110384	0.136553	0.923077	1.31579
METBU_RS0109390	hypothetical protein	42	78	94	44	0.0766167	0.253871	1.04762	1.20513
METBU_RS0109395	methane monooxygenase	38	37	77	26	0.332675	0.023786	0.684211	2.08108
METBU_RS0109400	methane monooxygenase	28	41	59	18	0.272336	0.0417811	0.642857	1.43902
METBU_RS0109405	methane monooxygenase	50	56	70	36	0.117789	0.0533115	0.72	1.25
METBU_RS0109420	hypothetical protein	11	47	59	57	1	0.0985187	5.18182	1.25532
METBU_RS0109425	hypothetical protein	8	44	49	57	1	0.27362	7.125	1.11364
METBU_RS0109435	glutamine--tRNA ligase	41	25	44	71	5.30554e-06	0.00774456	1.73171	1.76
METBU_RS0109440	hypothetical protein	4	13	4	3	1	1	0.75	0.307692
METBU_RS0109450	acetyl-CoA carboxylase subunit alpha	73	55	56	82	0.0116225	0.339763	1.12329	1.01818
METBU_RS0109455	pyruvate carboxylase	232	200	134	124	0.412738	0.644229	0.534483	0.67
METBU_RS0109460	translation factor Sua5	90	90	65	54	0.222623	1	0.6	0.722222
METBU_RS0109465	phosphate acetyltransferase	18	15	16	10	1	1	0.555556	1.06667
METBU_RS0109470	channel protein TolC	68	71	59	76	0.00895632	0.739762	1.11765	0.830986
METBU_RS0109475	hypothetical protein	19	32	44	30	0.0021402	0.0872387	1.57895	1.375
METBU_RS0109480	acriflavine resistance protein B	30	39	35	27	0.0502507	0.409465	0.9	0.897436
METBU_RS0109485	hypothetical protein	25	36	38	48	5.72355e-05	0.504321	1.92	1.05556
METBU_RS0109495	PEP-CTERM domain protein	83	139	69	191	1.89874e-10	0.372471	2.3012	0.496403
METBU_RS0109500	peptidoglycan-binding protein	64	85	49	39	0.226904	0.729057	0.609375	0.576471
METBU_RS0109510	transposase	10	13	18	41	1	1	4.1	1.38462
METBU_RS0109515	hypothetical protein	37	34	30	13	0.589066	1	0.351351	0.882353
METBU_RS0109520	hypothetical protein	70	64	71	50	0.168265	0.0546504	0.714286	1.10938
METBU_RS0109525	hypothetical protein	50	33	49	31	0.211967	0.0441777	0.62	1.48485
METBU_RS0109530	hypothetical protein	99	157	117	89	0.0510276	1	0.89899	0.745223
METBU_RS0109540	nitric-oxide reductase	101	158	125	195	5.15394e-07	0.370419	1.93069	0.791139
METBU_RS0109545	cytochrome C	34	42	81	34	0.0863923	0.0132688	1	1.92857
METBU_RS0109550	hypothetical protein	41	32	67	53	0.0435978	0.0835895	1.29268	2.09375
METBU_RS0109555	oxygenase	953	920	613	879	0.130682	0.490751	0.92235	0.666304
METBU_RS0109560	globin	1431	1536	1058	895	0.303571	0.609236	0.625437	0.688802
METBU_RS0109565	transcriptional regulator	12	14	23	25	1	1	2.08333	1.64286
METBU_RS0109570	hypothetical protein	74	67	52	127	0.0011398	0.800993	1.71622	0.776119
METBU_RS0109575	sulfate permease	40	47	70	30	0.125926	0.0115185	0.75	1.48936
METBU_RS0109580	hypothetical protein	19	28	30	44	2.1294e-07	0.585719	2.31579	1.07143
METBU_RS0109585	hypothetical protein	26	20	24	22	0.163154	0.833354	0.846154	1.2
METBU_RS0109590	hypothetical protein	50	54	40	65	0.0024371	0.649095	1.3	0.740741
METBU_RS0109595	hypothetical protein	58	54	35	49	0.0865618	0.763933	0.844828	0.648148
METBU_RS0109600	hypothetical protein	18	19	19	36	1	0.937091	2	1
METBU_RS0109605	ferritin	438	838	379	645	0.000455473	0.501477	1.4726	0.452267
METBU_RS0109610	peroxiredoxin	433	589	301	370	0.0986672	0.849881	0.854503	0.511036
METBU_RS0109615	glutathione reductase	148	121	108	127	0.0893801	0.291328	0.858108	0.892562
METBU_RS0109625	MFS transporter	185	128	107	123	0.25504	0.355756	0.664865	0.835938
METBU_RS0109635	hypothetical protein	81	66	65	48	0.256816	0.700025	0.592593	0.984848
METBU_RS0109640	LOG family protein PA4923	42	42	37	68	0.00118764	1	1.61905	0.880952
METBU_RS0109645	exosortase-affiliated protein, TIGR04073 family	1143	1312	504	1013	0.120697	0.195907	0.886264	0.384146
METBU_RS0109650	bacterioferritin	272	313	173	146	0.321688	0.817618	0.536765	0.552716
METBU_RS0109670	glutaminyl-tRNA synthetase	171	169	134	152	0.0879293	0.365399	0.888889	0.792899
METBU_RS0109675	hypothetical protein	131	157	113	128	0.0328665	1	0.977099	0.719745
METBU_RS0109680	hypothetical protein	20	41	42	140	7.08154e-85	0.549513	7	1.02439
METBU_RS0109685	nitrate ABC transporter substrate-binding protein	5	4	14	35	1	1	7	3.5
METBU_RS0109690	oxidoreductase	173	208	98	133	0.125752	0.611825	0.768786	0.471154
METBU_RS0109695	competence damage-inducible protein A	102	150	56	122	0.00711981	0.013276	1.19608	0.373333
METBU_RS0109700	DNA mismatch repair protein MutS	22	23	17	52	5.01924e-11	1	2.36364	0.73913
METBU_RS0109705	bilirubin oxidase	36	41	61	14	0.46288	0.0165524	0.388889	1.4878
METBU_RS0109710	thiol:disulfide interchange protein DsbC	127	118	205	47	0.481802	0.000742084	0.370079	1.73729
METBU_RS0109715	peptidase	113	79	165	67	0.268606	4.89087e-06	0.59292	2.08861
METBU_RS0109720	1-deoxy-D-xylulose 5-phosphate reductoisomerase	182	192	232	173	0.0545559	0.00372778	0.950549	1.20833
METBU_RS0109725	phosphatidate cytidylyltransferase	174	133	263	115	0.206453	1.31171e-05	0.66092	1.97744
METBU_RS0109730	UDP pyrophosphate synthase	121	83	188	91	0.120697	5.85397e-06	0.752066	2.26506
METBU_RS0109735	ribosome recycling factor	86	53	212	59	0.183495	2.0223e-14	0.686047	4
METBU_RS0109740	uridylate kinase	98	68	260	69	0.138526	8.76965e-18	0.704082	3.82353
METBU_RS0109745	elongation factor Ts	262	215	501	154	0.304148	1.8165e-10	0.587786	2.33023
METBU_RS0109750	30S ribosomal protein S2	1037	971	1192	851	0.161214	0.0300131	0.820636	1.2276
METBU_RS0109755	methionine aminopeptidase	29	20	36	40	0.0086614	0.104106	1.37931	1.8
METBU_RS0109760	PII uridylyl-transferase	35	25	53	36	0.0215947	3.80505e-05	1.02857	2.12
METBU_RS0109765	pilus biosynthesis protein PilZ	43	65	68	68	0.00418456	0.804081	1.5814	1.04615
METBU_RS0109770	multicopper oxidase	437	293	272	226	0.436788	0.134811	0.517162	0.928328
METBU_RS0109775	2-octaprenyl-3-methyl-6-methoxy-1,4-benzoquinol hydroxylase	168	141	110	157	0.0589277	0.596529	0.934524	0.780142
METBU_RS0109780	glutamate synthase	207	187	188	109	0.434105	0.124399	0.52657	1.00535
METBU_RS0109785	sulfite reductase subunit alpha	51	22	54	12	0.731656	7.07629e-06	0.235294	2.45455
METBU_RS0109790	helicase SNF2	30	12	38	6	0.560974	7.8845e-09	0.2	3.16667
METBU_RS0109805	hypothetical protein	21	23	46	32	0.00330147	0.0148679	1.52381	2
METBU_RS0109810	elongation factor P	22	54	78	67	5.78966e-09	0.107622	3.04545	1.44444
METBU_RS0109815	lysine 2,3-aminomutase	4	1	4	10	1	1	2.5	4
METBU_RS0109825	hypothetical protein	16	9	15	29	1	1	1.8125	1.66667
METBU_RS0109830	5'-nucleotidase	30	39	45	44	0.00413649	0.348254	1.46667	1.15385
METBU_RS0109835	hypothetical protein	629	1797	365	815	0.00418456	1.05452e-08	1.29571	0.203116
METBU_RS0109840	hypothetical protein	42	51	22	109	5.70064e-09	0.0357492	2.59524	0.431373
METBU_RS0109845	ABC transporter permease	39	58	35	47	0.00701504	0.788102	1.20513	0.603448
METBU_RS0109850	thiol-disulfide isomerase	98	156	35	52	0.294992	4.90485e-09	0.530612	0.224359
METBU_RS0109855	hypothetical protein	2	8	10	6	1	1	3	1.25
METBU_RS0109865	hypothetical protein	2	15	22	13	1	1	6.5	1.46667
METBU_RS0109870	TonB-dependent receptor	2	10	12	10	1	1	5	1.2
METBU_RS0109875	biopolymer transporter ExbD	0	27	25	13	1	0.976824	#DIV/0!	0.925926
METBU_RS0109880	flagellar motor protein MotA	3	34	35	82	0	0.412078	27.3333	1.02941
METBU_RS0109885	hypothetical protein	11	13	7	4	1	1	0.363636	0.538462
METBU_RS0109890	peptidase S9	1	0	1	1	1	1	1	#DIV/0!
METBU_RS0109895	hypothetical protein	5	7	4	8	1	1	1.6	0.571429
METBU_RS0109900	hypothetical protein	23	20	17	26	0.0117415	1	1.13043	0.85
METBU_RS0109910	aminotransferase	3	1	6	15	1	1	5	6
METBU_RS0109915	cobalamin biosynthesis protein CobD	12	7	8	12	1	1	1	1.14286
METBU_RS0109920	homoserine kinase	3	5	7	10	1	1	3.33333	1.4
METBU_RS0109925	cob(II)yrinic acid a,c-diamide reductase	2	2	7	5	1	1	2.5	3.5
METBU_RS0109930	nicotinate-nucleotide--dimethylbenzimidazole phosphoribosyltransferase	6	3	8	12	1	1	2	2.66667
METBU_RS0109940	group II intron reverse transcriptase/maturase	25	39	26	43	0.000233626	0.925331	1.72	0.666667
METBU_RS0109950	hypothetical protein	92	121	251	204	1.23598e-08	0.000135991	2.21739	2.07438
METBU_RS0109960	toxin YoeB	100	248	74	179	0.000184835	5.58956e-05	1.79	0.298387
METBU_RS0109965	prevent-host-death family protein	37	80	17	33	0.295343	3.16405e-12	0.891892	0.2125
METBU_RS0109970	cobalamin synthase	1	0	1	6	1	1	6	#DIV/0!
METBU_RS0109975	alpha-ribazole-5-phosphate phosphatase	4	3	2	2	1	1	0.5	0.666667
METBU_RS0109980	cobyric acid synthase	5	3	4	4	1	1	0.8	1.33333
METBU_RS0109985	adenosylcobinamide kinase	4	1	7	2	1	1	0.5	7
METBU_RS0109990	TonB-denpendent receptor	8	5	7	17	1	1	2.125	1.4
METBU_RS0109995	hypothetical protein	155	88	132	70	0.385651	0.0235384	0.451613	1.5
METBU_RS0110000	hypothetical protein	20	19	34	27	0.0217679	0.106598	1.35	1.78947
METBU_RS0110005	GNAT family acetyltransferase	15	17	30	19	1	1	1.26667	1.76471
METBU_RS0110015	carboxylate--amine ligase	17	26	39	51	1	0.0402229	3	1.5
METBU_RS0110020	membrane protein	30	63	77	80	5.37243e-06	0.582112	2.66667	1.22222
METBU_RS0110025	hypothetical protein	9794	8302	6876	15855	0.0187991	0.312552	1.61885	0.828234
METBU_RS0110030	polynucleotide phosphorylase/polyadenylase	260	207	394	175	0.259348	8.36998e-06	0.673077	1.90338
METBU_RS0110035	30S ribosomal protein S15	1353	2102	1334	522	0.58538	0.771889	0.385809	0.634634
METBU_RS0110040	tRNA pseudouridine synthase B	116	113	171	69	0.262534	0.00450927	0.594828	1.51327
METBU_RS0110045	ribosome-binding factor A	215	249	287	144	0.162411	0.109603	0.669767	1.15261
METBU_RS0110050	translation initiation factor IF-2	268	319	337	265	0.0707829	0.0782923	0.988806	1.05643
METBU_RS0110055	transcription termination factor NusA	135	127	211	118	0.0853311	3.37583e-05	0.874074	1.66142
METBU_RS0110060	ribosome maturation protein RimP	66	49	189	78	0.0192318	5.46957e-11	1.18182	3.85714
METBU_RS0110070	hypothetical protein	510	923	448	2427	6.53395e-55	0.686836	4.75882	0.485374
METBU_RS0110080	hypothetical protein	520	525	413	469	0.10542	0.280095	0.901923	0.786667
METBU_RS0110085	phosphatidylglycerophosphatase	86	82	84	46	0.321688	0.544025	0.534884	1.02439
METBU_RS0110090	thiamine monophosphate kinase	116	91	137	106	0.0566785	0.00677135	0.913793	1.50549
METBU_RS0110095	transcription antitermination protein NusB	187	152	216	140	0.112286	0.0251595	0.748663	1.42105
METBU_RS0110100	6,7-dimethyl-8-ribityllumazine synthase	127	118	129	89	0.149629	0.339673	0.700787	1.09322
METBU_RS0110105	3,4-dihydroxy-2-butanone 4-phosphate synthase	120	107	116	90	0.136659	0.134811	0.75	1.08411
METBU_RS0110110	riboflavin synthase subunit alpha	61	38	53	69	0.0168337	0.229366	1.13115	1.39474
METBU_RS0110115	diaminohydroxyphosphoribosylaminopyrimidine deaminase	35	28	40	49	0.00170462	0.105208	1.4	1.42857
METBU_RS0110120	NrdR family transcriptional regulator	34	34	50	87	2.8712e-07	0.354738	2.55882	1.47059
METBU_RS0110130	type II secretion system protein GspD	46	44	45	35	0.123963	0.24568	0.76087	1.02273
METBU_RS0110140	hypothetical protein	22	27	26	37	0.00616203	1	1.68182	0.962963
METBU_RS0110155	hypothetical protein	39	57	45	57	0.00273196	1	1.46154	0.789474
METBU_RS0110160	general secretion pathway protein GspH	43	26	35	20	0.510024	0.769038	0.465116	1.34615
METBU_RS0110165	hypothetical protein	45	28	44	42	0.138317	0.422713	0.933333	1.57143
METBU_RS0110170	type II secretion system protein GspG	210	142	161	115	0.283837	0.234166	0.547619	1.1338
METBU_RS0110175	general secretion pathway protein GspF	66	49	59	79	0.00414347	0.16445	1.19697	1.20408
METBU_RS0110180	type II secretion system protein GspE	16	16	17	25	1	1	1.5625	1.0625
METBU_RS0110185	glycosyl transferase	85	71	34	69	0.0955825	0.269405	0.811765	0.478873
METBU_RS0110190	hypothetical protein	34	34	42	33	0.0694865	0.291307	0.970588	1.23529
METBU_RS0110195	hypothetical protein	4	3	11	28	1	1	7	3.66667
METBU_RS0110200	hypothetical protein	87	98	79	105	0.00421546	0.979642	1.2069	0.806122
METBU_RS0110205	hypothetical protein	74	127	45	159	1.25034e-08	0.00586179	2.14865	0.354331
METBU_RS0110210	hypothetical protein	16	13	13	23	1	1	1.4375	1
METBU_RS0110220	methyl-accepting chemotaxis protein	176	135	132	62	0.618119	0.0506694	0.352273	0.977778
METBU_RS0110225	chemotaxis protein CheW	90	46	79	58	0.210976	0.0430897	0.644444	1.71739
METBU_RS0110240	chemotaxis protein CheW	158	155	114	163	0.0549776	0.428625	1.03165	0.735484
METBU_RS0110245	anti-sigma B factor antagonist	114	116	85	117	0.0552385	0.937091	1.02632	0.732759
METBU_RS0110250	chemotaxis protein CheY	272	319	194	142	0.326522	0.964221	0.522059	0.60815
METBU_RS0110255	hypothetical protein	108	107	56	94	0.0750632	0.603971	0.87037	0.523364
METBU_RS0110260	SAM-dependent methyltransferase	25	19	28	82	1.4859e-14	0.344209	3.28	1.47368
METBU_RS0110265	chemotaxis protein CheD	15	12	16	50	1	1	3.33333	1.33333
METBU_RS0110275	two-component system protein-glutamate methylesterase response regulator	6	11	10	7	1	1	1.16667	0.909091
METBU_RS0110280	hypothetical protein	13	10	10	17	1	1	1.30769	1
METBU_RS0110285	hypothetical protein	0	2	3	8	1	1	#DIV/0!	1.5
METBU_RS0110290	histidine kinase	40	57	41	29	0.121705	1	0.725	0.719298
METBU_RS0110300	secretion system protein E	25	19	32	35	0.000493495	0.0135487	1.4	1.68421
METBU_RS0110305	two-component system sensor histidine kinase	79	65	67	112	0.000626613	0.292327	1.41772	1.03077
METBU_RS0110310	GTPase	126	191	92	241	1.08747e-07	0.361491	1.9127	0.481675
METBU_RS0110315	histidine kinase	8	7	11	34	1	1	4.25	1.57143
METBU_RS0110320	cytochrome P460	128	146	98	129	0.0241038	1	1.00781	0.671233
METBU_RS0110325	sulfoxide reductase catalytic subunit YedY	204	173	177	153	0.150262	0.106256	0.75	1.02312
METBU_RS0110330	membrane protein	158	192	126	134	0.0728945	1	0.848101	0.65625
METBU_RS0110335	cupin	1	0	5	14	1	1	14	#DIV/0!
METBU_RS0110340	ubiquinone biosynthesis protein UbiB	6	1	6	21	1	1	3.5	6
METBU_RS0110345	hypothetical protein	5164	7084	3621	896	0.473463	0.885059	0.173509	0.511152
METBU_RS0110355	hypothetical protein	86	86	100	48	0.321305	0.305469	0.55814	1.16279
METBU_RS0110360	flagellar protein FliI	215	355	177	428	2.80888e-06	1	1.9907	0.498592
METBU_RS0110365	flagellar assembly protein FliH	121	144	140	76	0.201118	0.323018	0.628099	0.972222
METBU_RS0110370	flagellar motor switch protein FliG	152	250	129	153	0.0302611	0.895588	1.00658	0.516
METBU_RS0110375	flagellar M-ring protein FliF	89	148	66	99	0.0150229	0.46108	1.11236	0.445946
METBU_RS0110380	flagellar hook-basal body protein FliE	102	152	94	55	0.363759	0.673281	0.539216	0.618421
METBU_RS0110385	Fis family transcriptional regulator	85	110	67	59	0.175885	1	0.694118	0.609091
METBU_RS0110390	histidine kinase	110	129	62	80	0.157553	0.476389	0.727273	0.48062
METBU_RS0110395	Fis family transcriptional regulator	58	50	62	69	0.00449169	0.083935	1.18966	1.24
METBU_RS0110400	hypothetical protein	44	36	67	77	0.0120135	0.268902	1.75	1.86111
METBU_RS0110405	hypothetical protein	27	21	51	88	2.67393e-18	0.000245715	3.25926	2.42857
METBU_RS0110410	forkhead-associated protein	28	25	51	144	1.00425e-39	0.0282972	5.14286	2.04
METBU_RS0110415	pilus biosynthesis protein PilZ	9	10	28	48	1	1	5.33333	2.8
METBU_RS0110420	DNA repair protein RadA	92	122	132	234	1.1801e-12	0.0609307	2.54348	1.08197
METBU_RS0110425	two-component system response regulator	75	80	151	331	3.4295e-46	0.000921585	4.41333	1.8875
METBU_RS0110430	hypothetical protein	122	139	270	838	1.4165e-103	0.00172762	6.86885	1.94245
METBU_RS0110435	peptidase S49	53	65	76	60	0.0103971	0.171503	1.13208	1.16923
METBU_RS0110440	hydrolase	71	95	101	180	2.67163e-12	0.355415	2.53521	1.06316
METBU_RS0110445	23S rRNA pseudouridylate synthase C	49	52	51	112	7.22849e-10	0.566709	2.28571	0.980769
METBU_RS0110450	ribonuclease E	130	90	147	176	0.00476114	4.22675e-05	1.35385	1.63333
METBU_RS0110455	DNA polymerase III subunit alpha	17	13	23	12	1	1	0.705882	1.76923
METBU_RS0110460	ribonuclease HII	61	59	108	97	0.000451721	0.00724812	1.59016	1.83051
METBU_RS0110465	UDP-N-acetylglucosamine acyltransferase	65	52	125	88	0.00156786	9.80201e-06	1.35385	2.40385
METBU_RS0110470	3-hydroxyacyl-ACP dehydratase	89	38	200	102	0.015636	4.37211e-18	1.14607	5.26316
METBU_RS0110475	membrane protein	124	75	293	202	2.42217e-05	1.11842e-16	1.62903	3.90667
METBU_RS0110480	polymerase	68	48	82	99	0.000475646	0.000539238	1.45588	1.70833
METBU_RS0110485	ATPase	25	10	34	13	0.401067	0.000102232	0.52	3.4
METBU_RS0110495	HNH endonuclease	127	128	162	165	0.00281618	0.148516	1.29921	1.26562
METBU_RS0110500	phosphoribosylpyrophosphate synthetase	85	99	80	216	4.8352e-14	0.839737	2.54118	0.808081
METBU_RS0110505	thymidine phosphorylase	117	122	96	190	7.1121e-05	0.483849	1.62393	0.786885
METBU_RS0110510	aminoglycoside phosphotransferase	36	31	26	49	0.00119946	1	1.36111	0.83871
METBU_RS0110515	hypothetical protein	17	8	16	5	1	1	0.294118	2
METBU_RS0110525	hypothetical protein	38	31	59	10	0.433953	0.2522	0.263158	1.90323
METBU_RS0110535	hypothetical protein	153	140	164	63	0.45773	0.0918411	0.411765	1.17143
METBU_RS0110540	hypothetical protein	175	134	178	96	0.303571	0.0325837	0.548571	1.32836
METBU_RS0110545	von Willebrand factor A	203	141	207	398	1.70465e-06	0.000968707	1.96059	1.46809
METBU_RS0110555	ABC transporter ATP-binding protein	120	139	108	239	2.47688e-06	0.320065	1.99167	0.776978
METBU_RS0110560	hypothetical protein	22	14	23	10	0.481687	1	0.454545	1.64286
METBU_RS0110565	antifreeze protein, type I	64	50	58	62	0.0284018	0.242405	0.96875	1.16
METBU_RS0110570	molecular chaperone DnaK	58	68	56	108	1.84343e-06	0.359869	1.86207	0.823529
METBU_RS0110575	heat-shock chaperone protein	260	273	170	394	0.00120866	0.812262	1.51538	0.622711
METBU_RS0110580	hypothetical protein	156	159	122	85	0.300065	0.905371	0.544872	0.767296
METBU_RS0110585	hypothetical protein	107	236	104	105	0.0433287	0.15094	0.981308	0.440678
METBU_RS0110590	hypothetical protein	2	0	4	3	1	1	1.5	#DIV/0!
METBU_RS0110595	4-hydroxythreonine-4-phosphate dehydrogenase	18	26	20	49	1	0.958189	2.72222	0.769231
METBU_RS0110600	dimethyladenosine transferase	6	13	11	20	1	1	3.33333	0.846154
METBU_RS0110605	glycogen phosphorylase	37	41	39	18	0.344948	0.396628	0.486486	0.95122
METBU_RS0110610	malate dehydrogenase	34	24	27	32	0.0348886	0.386182	0.941176	1.125
METBU_RS0110615	hypothetical protein	139	90	110	117	0.0714084	0.228658	0.841727	1.22222
METBU_RS0110620	cytochrome C	262	229	168	284	0.0176904	0.894177	1.08397	0.733624
METBU_RS0110625	hypothetical protein	27	35	15	43	0.0130837	0.0161828	1.59259	0.428571
METBU_RS0110630	hypothetical protein	18	18	28	95	1.64382e-13	1	5.27778	1.55556
METBU_RS0110640	sodium:proton antiporter	24	17	13	17	0.144037	1	0.708333	0.764706
METBU_RS0110650	GTP-binding protein	49	43	39	26	0.277693	0.736044	0.530612	0.906977
METBU_RS0110655	hypothetical protein	54	54	40	107	5.20866e-08	1	1.98148	0.740741
METBU_RS0110660	aldose sugar dehydrogenase YliI	266	243	221	223	0.13268	0.0961595	0.838346	0.909465
METBU_RS0110670	hypothetical protein	26	26	56	38	0.0068809	0.00814922	1.46154	2.15385
METBU_RS0110680	succinyl-CoA synthetase subunit alpha	181	282	168	302	2.87393e-05	1	1.66851	0.595745
METBU_RS0110685	malate--CoA ligase subunit beta	99	120	107	59	0.26142	0.395279	0.59596	0.891667
METBU_RS0110690	Malyl-CoA lyase	182	390	167	401	1.97556e-09	0.386362	2.2033	0.428205
METBU_RS0110695	hypothetical protein	6	19	13	3	1	0.180522	0.5	0.684211
METBU_RS0110700	serine--glyoxylate aminotransferase	61	55	147	63	0.0176904	1.37339e-08	1.03279	2.67273
METBU_RS0110720	hypothetical protein	41	38	38	27	0.192853	0.621909	0.658537	1
METBU_RS0110725	hypothetical protein	47	43	48	34	0.253834	0.890197	0.723404	1.11628
METBU_RS0110730	hypothetical protein	74	63	90	27	0.588635	0.00043225	0.364865	1.42857
METBU_RS0110735	hypothetical protein	179	305	166	89	0.326571	0.693432	0.497207	0.544262
METBU_RS0110740	2-hydroxyacid dehydrogenase	47	37	51	33	0.162114	0.102561	0.702128	1.37838
METBU_RS0110745	malate dehydrogenase	284	253	179	338	0.0173419	0.642418	1.19014	0.70751
METBU_RS0110750	methylenetetrahydrofolate dehydrogenase	29	29	40	73	1.46653e-08	0.270147	2.51724	1.37931
METBU_RS0110755	glycerate kinase	16	19	30	47	1	0.0861106	2.9375	1.57895
METBU_RS0110760	serine hydroxymethyltransferase	96	84	109	46	0.386445	0.0296946	0.479167	1.29762
METBU_RS0110765	formate--tetrahydrofolate ligase	76	57	93	46	0.256672	0.00181506	0.605263	1.63158
METBU_RS0110770	hypothetical protein	195	224	149	58	1	1	0.297436	0.665179
METBU_RS0110775	phosphomannomutase	69	74	48	58	0.0744918	1	0.84058	0.648649
METBU_RS0110780	hypothetical protein	29	22	23	25	0.266476	1	0.862069	1.04545
METBU_RS0110785	hypothetical protein	36	40	33	34	0.103949	1	0.944444	0.825
METBU_RS0110790	hypothetical protein	483	1034	159	751	0.000802207	8.15124e-15	1.55487	0.153772
METBU_RS0110795	lipid hydroperoxide peroxidase	80	106	74	68	0.094585	1	0.85	0.698113
METBU_RS0110800	uroporphyrinogen decarboxylase	155	252	105	694	3.86652e-48	0.294381	4.47742	0.416667
METBU_RS0110805	hypothetical protein	53	61	53	91	4.73729e-06	0.624265	1.71698	0.868852
METBU_RS0110810	3-dehydroquinate synthase	62	97	70	179	1.38833e-18	1	2.8871	0.721649
METBU_RS0110815	shikimate kinase	38	29	52	52	0.0134707	0.107198	1.36842	1.7931
METBU_RS0110820	hypothetical protein	24	17	25	31	0.16842	1	1.29167	1.47059
METBU_RS0110825	pilus modification protein PilQ	162	117	147	69	0.53853	0.00442429	0.425926	1.25641
METBU_RS0110830	hypothetical protein	102	80	115	64	0.208158	0.0462349	0.627451	1.4375
METBU_RS0110835	pilus assembly protein PilO	110	89	103	73	0.173478	0.225375	0.663636	1.1573
METBU_RS0110840	pilus assembly protein PilN	89	64	110	96	0.0176169	0.0131112	1.07865	1.71875
METBU_RS0110845	pilus assembly protein PilM	76	65	82	89	0.00518509	0.0831168	1.17105	1.26154
METBU_RS0110850	peptidase	29	19	25	93	6.55561e-24	0.105482	3.2069	1.31579
METBU_RS0110855	hypothetical protein	46	36	36	46	0.0219389	0.544025	1	1
METBU_RS0110860	hypothetical protein	126	211	127	215	2.35936e-05	1	1.70635	0.601896
METBU_RS0110865	hypothetical protein	11	7	9	32	1	1	2.90909	1.28571
METBU_RS0110870	hypothetical protein	24	20	14	37	0.00197056	0.69966	1.54167	0.7
METBU_RS0110875	hypothetical protein	14	15	14	48	1	1	3.42857	0.933333
METBU_RS0110890	hypothetical protein	13	44	37	33	1	0.558475	2.53846	0.840909
METBU_RS0110895	hypothetical protein	9	9	28	14	1	1	1.55556	3.11111
METBU_RS0110900	hypothetical protein	8	12	25	29	1	1	3.625	2.08333
METBU_RS0110905	hypothetical protein	25	32	55	58	2.8712e-07	0.0184691	2.32	1.71875
METBU_RS0110910	hypothetical protein	18	22	41	36	1	0.0347728	2	1.86364
METBU_RS0110915	serine acetyltransferase	26	13	29	28	0.0907461	1	1.07692	2.23077
METBU_RS0110920	hypothetical protein	16	14	16	25	1	1	1.5625	1.14286
METBU_RS0110925	hypothetical protein	11	6	8	8	1	1	0.727273	1.33333
METBU_RS0110930	hypothetical protein	13	10	22	12	1	1	0.923077	2.2
METBU_RS0110940	hypothetical protein	8	5	27	19	1	1	2.375	5.4
METBU_RS0110945	hypothetical protein	28	26	36	38	0.0558479	0.699802	1.35714	1.38462
METBU_RS0110950	hypothetical protein	52	46	54	38	0.328604	0.958223	0.730769	1.17391
METBU_RS0110955	hypothetical protein	20	26	37	31	0.0590854	0.692899	1.55	1.42308
METBU_RS0110960	hypothetical protein	6	19	11	12	1	0.0847259	2	0.578947
METBU_RS0110965	hypothetical protein	12	18	22	33	1	0.931639	2.75	1.22222
METBU_RS0110970	hypothetical protein	137	187	115	191	0.000452291	0.994566	1.39416	0.614973
METBU_RS0110980	hypothetical protein	21	29	36	32	0.0034471	0.208877	1.52381	1.24138
METBU_RS0110985	glycosyl transferase	75	49	77	100	0.00110793	0.0221688	1.33333	1.57143
METBU_RS0110990	hypothetical protein	97	121	64	61	0.21837	0.3944	0.628866	0.528926
METBU_RS0111000	hypothetical protein	55	60	69	58	0.110317	0.850377	1.05455	1.15
METBU_RS0111005	DNA-binding protein	1	19	9	43	1	0.0299301	43	0.473684
METBU_RS0111015	hypothetical protein	36	39	35	46	0.0113385	0.976824	1.27778	0.897436
METBU_RS0111025	transcriptional regulator	116	139	73	190	0.000364795	0.245166	1.63793	0.52518
METBU_RS0111030	DNA-binding protein	205	405	128	282	0.000693312	0.0020808	1.37561	0.316049
METBU_RS0111035	hypothetical protein	167	299	126	346	6.69194e-09	0.137398	2.07186	0.421405
METBU_RS0111040	hypothetical protein	8	25	15	7	1	0.123562	0.875	0.6
METBU_RS0111045	hypothetical protein	17	21	33	19	1	0.0270059	1.11765	1.57143
METBU_RS0111050	hypothetical protein	16681	27776	15043	8117	0.863067	1	0.486602	0.541583
METBU_RS0111055	hypothetical protein	22	19	12	14	0.531219	0.103159	0.636364	0.631579
METBU_RS0111060	LacI family transcriptional regulator	47	57	21	53	0.0862314	0.00101622	1.12766	0.368421
METBU_RS0111065	hypothetical protein	120	111	74	116	0.0411689	1	0.966667	0.666667
METBU_RS0111070	MFS transporter	18	14	29	49	1	1	2.72222	2.07143
METBU_RS0111075	sodium:proton antiporter	145	167	127	151	0.029324	0.447529	1.04138	0.760479
METBU_RS0111080	sulfite reductase	65	64	103	81	0.00462719	0.00186463	1.24615	1.60938
METBU_RS0111085	hypothetical protein	55	60	86	37	0.286747	0.153829	0.672727	1.43333
METBU_RS0111100	succinyl-CoA synthetase subunit alpha	254	361	182	307	0.00920438	0.800079	1.20866	0.504155
METBU_RS0111105	malate--CoA ligase subunit beta	172	223	108	77	0.441103	0.681691	0.447674	0.484305
METBU_RS0111110	two-component system sensor histidine kinase	21	11	20	15	0.182165	1	0.714286	1.81818
METBU_RS0111115	chemotaxis protein CheY	17	17	18	31	1	1	1.82353	1.05882
METBU_RS0111125	hypothetical protein	653	672	476	415	0.286747	0.654228	0.635528	0.708333
METBU_RS0111135	ubiquinone biosynthesis protein UbiH	56	60	53	119	2.54348e-09	0.725986	2.125	0.883333
METBU_RS0111140	2-octaprenyl-6-methoxyphenyl hydroxylase	66	53	54	82	0.00203079	0.419079	1.24242	1.01887
METBU_RS0111145	proline aminopeptidase P II	46	39	39	52	0.00791223	0.501485	1.13043	1
METBU_RS0111150	hypothetical protein	118	102	93	124	0.0172007	0.719873	1.05085	0.911765
METBU_RS0111155	hypothetical protein	88	105	115	244	3.66333e-10	0.768361	2.77273	1.09524
METBU_RS0111160	hypothetical protein	102	124	117	149	0.00242833	0.79972	1.46078	0.943548
METBU_RS0111165	EVE domain-containing protein	118	84	114	233	1.31649e-07	0.102786	1.97458	1.35714
METBU_RS0111170	pyrophosphate--fructose-6-phosphate 1-phosphotransferase	291	266	227	209	0.236399	0.165044	0.718213	0.853383
METBU_RS0111175	spermine synthase	32	28	24	67	6.24105e-06	1	2.09375	0.857143
METBU_RS0111180	radical SAM protein	49	44	29	57	0.00998884	1	1.16327	0.659091
METBU_RS0111190	hypothetical protein	53	74	41	41	0.277702	0.243221	0.773585	0.554054
METBU_RS0111195	group II intron reverse transcriptase/maturase	22	45	29	41	0.000126504	0.871901	1.86364	0.644444
METBU_RS0111200	hypothetical protein	50	26	30	48	0.0420313	0.64014	0.96	1.15385
METBU_RS0111205	ATP-binding protein	10	4	6	21	1	1	2.1	1.5
METBU_RS0111210	integrase	11	14	7	12	1	1	1.09091	0.5
METBU_RS0111215	hypothetical protein	13	22	8	12	1	0.00264232	0.923077	0.363636
METBU_RS0111220	hypothetical protein	36	52	40	46	0.0529222	0.778318	1.27778	0.769231
METBU_RS0111225	hypothetical protein	75	104	72	203	8.5199e-15	1	2.70667	0.692308
METBU_RS0111230	hypothetical protein	31	43	33	52	0.00503036	0.791125	1.67742	0.767442
METBU_RS0111235	alanine acetyltransferase	35	40	49	49	0.0115386	0.547339	1.4	1.225
METBU_RS0111240	DNA polymerase	33	30	36	40	0.0244842	0.592899	1.21212	1.2
METBU_RS0111245	2-isopropylmalate synthase	113	79	97	108	0.0450785	0.0343293	0.955752	1.22785
METBU_RS0111255	CDP-diacylglycerol--serine O-phosphatidyltransferase	211	285	175	297	0.000868454	1	1.40758	0.614035
METBU_RS0111260	ketol-acid reductoisomerase	175	177	213	74	0.452386	0.0137402	0.422857	1.20339
METBU_RS0111265	acetolactate synthase	184	231	260	237	0.00182	0.109213	1.28804	1.12554
METBU_RS0111270	acetolactate synthase 3 catalytic subunit	116	114	145	159	0.00187614	0.00323635	1.37069	1.27193
METBU_RS0111275	carboxyvinyl-carboxyphosphonate phosphorylmutase	15	18	15	29	1	0.966949	1.93333	0.833333
METBU_RS0111280	hypothetical protein	88	97	76	125	0.000369303	0.992085	1.42045	0.783505
METBU_RS0111285	molybdopterin converting factor	81	124	74	60	0.167892	0.680328	0.740741	0.596774
METBU_RS0111290	molybdopterin converting factor	118	115	68	137	0.0317884	0.3389	1.16102	0.591304
METBU_RS0111295	molybdenum cofactor biosynthesis protein MoaC	20	35	18	49	7.67352e-05	0.108613	2.45	0.514286
METBU_RS0111300	ABC transporter permease	16	12	6	36	1	1	2.25	0.5
METBU_RS0111305	superoxide dismutase	977	1925	655	1036	0.0411689	0.329514	1.06039	0.34026
METBU_RS0111310	adenylate cyclase	45	21	40	96	4.45084e-06	0.216912	2.13333	1.90476
METBU_RS0111325	ferredoxin	349	360	303	409	0.00886563	0.598736	1.17192	0.841667
METBU_RS0111330	50S ribosomal protein L17	749	603	1811	570	0.181796	4.61945e-21	0.761015	3.00332
METBU_RS0111335	DNA-directed RNA polymerase subunit alpha	486	362	1420	392	0.157754	9.73545e-30	0.806584	3.92265
METBU_RS0111340	30S ribosomal protein S4	518	354	1357	284	0.38418	1.7268e-37	0.548263	3.83333
METBU_RS0111345	30S ribosomal protein S11	345	269	900	266	0.126695	3.58922e-17	0.771014	3.34572
METBU_RS0111350	30S ribosomal protein S13	486	457	1461	491	0.0298236	2.25038e-19	1.01029	3.19694
METBU_RS0111355	preprotein translocase subunit SecY	471	394	790	108	1	1.987e-05	0.229299	2.00508
METBU_RS0111360	50S ribosomal protein L15	725	648	1230	159	0.576789	1.3289e-06	0.21931	1.89815
METBU_RS0111365	50S ribosomal protein L30	392	317	606	97	0.773183	0.000532101	0.247449	1.91167
METBU_RS0111370	30S ribosomal protein S5	531	420	778	139	1	5.03221e-07	0.26177	1.85238
METBU_RS0111375	50S ribosomal protein L18	564	437	1040	233	0.478788	1.37987e-09	0.413121	2.37986
METBU_RS0111380	50S ribosomal protein L6	447	330	898	202	0.458308	5.52147e-14	0.451902	2.72121
METBU_RS0111385	30S ribosomal protein S8	384	227	739	156	0.467562	8.28776e-16	0.40625	3.25551
METBU_RS0111390	30S ribosomal protein S14	353	217	928	162	0.401541	2.11096e-25	0.458924	4.2765
METBU_RS0111395	50S ribosomal protein L5	252	134	718	152	0.257221	2.91776e-45	0.603175	5.35821
METBU_RS0111400	50S ribosomal protein L24	360	259	993	162	0.413932	3.78543e-22	0.45	3.83398
METBU_RS0111405	50S ribosomal protein L14	482	325	980	200	0.461912	2.47275e-14	0.414938	3.01538
METBU_RS0111410	30S ribosomal protein S17	603	550	1117	197	0.694596	1.44019e-06	0.3267	2.03091
METBU_RS0111415	50S ribosomal protein L29	719	512	1730	264	0.512655	2.11961e-17	0.367177	3.37891
METBU_RS0111420	50S ribosomal protein L16	513	461	1373	185	0.549719	1.92241e-18	0.360624	2.97831
METBU_RS0111425	30S ribosomal protein S3	477	373	1107	206	0.511087	1.33462e-19	0.431866	2.96783
METBU_RS0111430	50S ribosomal protein L22	523	396	1073	233	0.426993	7.98329e-12	0.445507	2.7096
METBU_RS0111435	30S ribosomal protein S19	452	399	820	189	0.45375	5.73275e-06	0.418142	2.05514
METBU_RS0111440	50S ribosomal protein L2	665	531	1103	368	0.380845	5.09194e-07	0.553383	2.07721
METBU_RS0111445	50S ribosomal protein L23	571	445	1080	202	0.532002	2.50413e-09	0.353765	2.42697
METBU_RS0111450	50S ribosomal protein L4	479	385	874	164	0.614421	6.52911e-11	0.34238	2.27013
METBU_RS0111455	50S ribosomal protein L3	708	574	1393	139	0.458683	8.19415e-10	0.196328	2.42683
METBU_RS0111460	30S ribosomal protein S10	501	319	1032	104	0.397388	9.18174e-16	0.207585	3.23511
METBU_RS0111465	elongation factor Tu	1147	938	1707	725	0.287554	0.000731309	0.632084	1.81983
METBU_RS0111470	elongation factor G	373	222	866	245	0.292777	6.34969e-29	0.656836	3.9009
METBU_RS0111475	30S ribosomal protein S7	243	125	732	232	0.0443396	1.67978e-51	0.954733	5.856
METBU_RS0111480	30S ribosomal protein S12	293	153	1002	363	0.00475639	4.68348e-67	1.23891	6.54902
METBU_RS0111485	DNA-directed RNA polymerase subunit beta'	256	272	376	64	0.811285	0.0221688	0.25	1.38235
METBU_RS0111490	DNA-directed RNA polymerase subunit beta	213	171	435	45	1	7.66787e-09	0.211268	2.54386
METBU_RS0111495	50S ribosomal protein L7/L12	645	1444	1017	211	0.606869	0.52269	0.327132	0.704294
METBU_RS0111500	50S ribosomal protein L10	808	1443	1222	293	0.616997	0.189456	0.362624	0.846847
METBU_RS0111505	50S ribosomal protein L1	606	717	1075	223	0.609991	0.0029431	0.367987	1.4993
METBU_RS0111510	50S ribosomal protein L11	689	873	1370	448	0.274154	0.000563565	0.650218	1.5693
METBU_RS0111515	transcription termination/antitermination factor NusG	789	587	1481	691	0.12522	3.60167e-11	0.875792	2.523
METBU_RS0111520	preprotein translocase subunit SecE	894	595	1590	804	0.106207	3.87243e-16	0.899329	2.67227
METBU_RS0111530	elongation factor Tu	1183	996	1737	755	0.292027	0.00190977	0.638208	1.74398
METBU_RS0111550	50S ribosomal protein L25	490	399	1219	484	0.0624814	4.02766e-21	0.987755	3.05514
METBU_RS0111555	ribose-phosphate pyrophosphokinase	234	183	629	352	0.000577779	5.76197e-24	1.50427	3.43716
METBU_RS0111565	4-diphosphocytidyl-2C-methyl-D-erythritol kinase	178	137	327	324	3.33463e-06	2.16357e-08	1.82022	2.38686
METBU_RS0111570	outer membrane lipoprotein LolB	194	170	170	128	0.205297	0.287276	0.659794	1
METBU_RS0111575	hypothetical protein	217	198	181	150	0.258365	0.108613	0.691244	0.914141
METBU_RS0111580	glutamyl-tRNA reductase	22	14	21	41	6.71787e-05	1	1.86364	1.5
METBU_RS0111585	peptide chain release factor 1	11	4	16	24	1	1	2.18182	4
METBU_RS0111590	N5-glutamine S-adenosyl-L-methionine-dependent methyltransferase	5	2	13	14	1	1	2.8	6.5
METBU_RS0111595	Mov34/MPN/PAD-1 family protein	20	19	30	57	1.21973e-05	0.540927	2.85	1.57895
METBU_RS0111600	hypothetical protein	48	36	85	63	0.0126804	0.0016574	1.3125	2.36111
METBU_RS0111605	glutamyl-tRNA amidotransferase subunit B	67	60	81	43	0.206315	0.0260439	0.641791	1.35
METBU_RS0111610	restriction endonuclease	103	114	101	106	0.021023	0.765181	1.02913	0.885965
METBU_RS0111615	glutamyl-tRNA(Gln) amidotransferase	85	82	93	83	0.0377482	0.0945055	0.976471	1.13415
METBU_RS0111620	glutamyl-tRNA amidotransferase subunit C	92	91	100	70	0.208319	0.700301	0.76087	1.0989
METBU_RS0111625	rod shape-determining protein Mbl	67	52	97	154	4.22202e-11	0.00106502	2.29851	1.86538
METBU_RS0111630	rod shape-determining protein MreC	18	10	34	78	1.35585e-23	0.000568545	4.33333	3.4
METBU_RS0111635	rod shape-determining protein MreD	11	3	28	57	1	1	5.18182	9.33333
METBU_RS0111640	penicillin-binding protein 2	10	5	21	24	1	1	2.4	4.2
METBU_RS0111645	cell wall shape-determining protein	17	9	24	45	1	1	2.64706	2.66667
METBU_RS0111655	D-alanyl-D-alanine carboxypeptidase	42	21	42	56	0.00165536	0.00917321	1.33333	2
METBU_RS0111660	cytochrome C550	31	27	46	83	4.19724e-10	0.0740858	2.67742	1.7037
METBU_RS0111665	hypothetical protein	28	11	46	61	0.00194609	0.00215196	2.17857	4.18182
METBU_RS0111670	lipoate-protein ligase B	30	28	39	49	0.00269205	0.439738	1.63333	1.39286
METBU_RS0111675	lipoyl synthase	19	17	31	20	0.0808688	1	1.05263	1.82353
METBU_RS0111680	RNA-binding protein	15	15	28	8	1	1	0.533333	1.86667
METBU_RS0111685	hypothetical protein	51	57	47	35	0.263572	1	0.686275	0.824561
METBU_RS0111690	hypothetical protein	35	23	73	12	0.709023	1.71788e-08	0.342857	3.17391
METBU_RS0111695	hypothetical protein	27	33	17	78	2.90375e-07	0.0603557	2.88889	0.515152
METBU_RS0111700	sodium:solute symporter	21	33	15	105	6.74035e-46	0.0845438	5	0.454545
METBU_RS0111705	hypothetical protein	24	33	17	30	0.164861	0.0318034	1.25	0.515152
METBU_RS0111710	hypothetical protein	13	8	12	16	1	1	1.23077	1.5
METBU_RS0111720	ectoine synthase	80	103	75	31	0.53844	1	0.3875	0.728155
METBU_RS0111725	diaminobutyrate--2-oxoglutarate transaminase	20	32	19	18	0.124818	0.550988	0.9	0.59375
METBU_RS0111730	hypothetical protein	2	2	6	6	1	1	3	3
METBU_RS0111740	hypothetical protein	10	7	6	5	1	1	0.5	0.857143
METBU_RS0111745	hypothetical protein	12	14	13	20	1	1	1.66667	0.928571
METBU_RS0111760	sulfate transporter	11	9	7	11	1	1	1	0.777778
METBU_RS0111765	LysR family transcriptional regulator	2	4	2	9	1	1	4.5	0.5
METBU_RS0111770	ubiquinone biosynthesis protein UbiE	41	55	27	42	0.0490908	0.183709	1.02439	0.490909
METBU_RS0111775	hypothetical protein	66	56	48	42	0.194192	0.814888	0.636364	0.857143
METBU_RS0111780	extradiol ring-cleavage dioxygenase	50	26	34	40	0.122605	0.460031	0.8	1.30769
METBU_RS0111785	hypothetical protein	54	42	36	47	0.174496	0.993909	0.87037	0.857143
METBU_RS0111790	group II intron reverse transcriptase/maturase	124	133	87	157	0.00394319	1	1.26613	0.654135
METBU_RS0111795	hypothetical protein	25	24	30	35	0.00898506	0.532087	1.4	1.25
METBU_RS0111800	6-pyruvoyl tetrahydropterin synthase	28	40	30	16	0.507725	0.7123	0.571429	0.75
METBU_RS0111805	hypothetical protein	38	46	28	52	0.00222825	0.593342	1.36842	0.608696
METBU_RS0111810	hypothetical protein	63	83	38	91	0.000241425	0.276905	1.44444	0.457831
METBU_RS0111815	hypothetical protein	1	7	8	25	1	1	25	1.14286
METBU_RS0111825	apolipoprotein N-acyltransferase	20	14	28	10	0.404105	1	0.5	2
METBU_RS0111830	hypothetical protein	48	37	75	23	0.483863	0.0296946	0.479167	2.02703
METBU_RS0111835	1-acyl-sn-glycerol-3-phosphate acyltransferase	30	15	43	25	0.177662	0.00142726	0.833333	2.86667
METBU_RS0111840	glycyl-tRNA synthetase	66	52	78	64	0.0401973	0.00442429	0.969697	1.5
[truncated: 2,188 more rows]
